# Supplementary material for: Relationships between species richness and biomass production are context dependent in grasslands differing in land-use and seed addition
Source: Sci Rep. 2023 Nov 11;13:19663. doi: 10.1038/s41598-023-47020-z (PMC10640580; doi:10.1038/s41598-023-47020-z)
Supplement: Supplementary file 1 — Supplementary Information 1. [file 41598_2023_47020_MOESM1_ESM.txt]

---
title: "FirstManuscript - Analysis"
author: "Karl Andraczek"
date: "14 03 2022"
editor_options:
  chunk_output_type: console
output:
  html_document: default
authors: Karl Andraczek, Alfons van der Plas
---

Load packages

```{r Load packages}

sessionInfo() # R version 4.1.1

## load packages

library(here)        # version 1.0.1
library(MuMIn)       # version 1.43.17
library(lme4)        # version 1.1-27
library(nlme)        # version 3.1-153
library(multcomp)    # version 1.4-17
library(stats4)      # version 4.1.1
library(lmerTest)    # version 3.1-3
library(tidyverse)   # version 1.3.1
library(cowplot)     # version 1.1.1   
library(data.table)  # version 1.14.0
library(car)         # version 3.0-10
library(purrr)       # version 0.3.4
library(ggh4x)       # version 0.2.0
library(effectsize)  # version 0.5
library(emmeans)     # version 1.7.0

```

Load data

```{r Load data, warning=FALSE, include=FALSE}

# load data

# see BExIS data set ID 31215 (available on request: https://www.bexis.uni-jena.de/ddm/publicsearch/index)
Data <- fread(here("BEF.Paper_data_08.02.22.txt"), 
              header = T, 
              sep = "\t", 
              dec = ".")

```

Prepare data for analysis

```{r Prepare data for analysis, include=FALSE}

# convert columns 

Data <- Data %>%
  mutate(fRegion = as.factor(Region)) %>%
  mutate(Rich_SP20.sqr = Rich_SP20^2,
         Rich_SU20.sqr = Rich_SU20^2,
         Rich_SP21.sqr = Rich_SP21^2,
         Rich_SU21.sqr = Rich_SU21^2) %>%
  mutate(Div_SP20.sqr  = Div_SP20^2,
         Div_SU20.sqr  = Div_SU20^2,
         Div_SP21.sqr  = Div_SP21^2,
         Div_SU21.sqr  = Div_SU21^2)

# Create data set containing all treatments (except RP_SC)

Data_full <- Data %>%
  filter(SubplotID %in% c("EP_C","RP_C","RP_SN")) %>%
  group_by(PlotID) %>%
  filter(n() > 1)

# Create data frame with only RP C, SC and SN with the same PlotID

Data_SC <- Data %>% 
  filter(SubplotID %in% c("RP_C","RP_SN","RP_SC")) %>% 
  group_by(PlotID)

# Select only RP C and RP SN

Data_core <- Data %>% 
  filter(SubplotID %in% c("RP_C","RP_SN"))

# calculate delta Richness and production --------------------------------------
# delta(RP_SN - RP_C)

# for RP_SN
delta_RP.SN <- Data_core %>%
  filter(SubplotID == "RP_SN") %>%
  dplyr::select(-SubplotID,
                -Region) %>%
  setNames(paste0(names(.),"_SN")) %>%
  rename(fRegion = fRegion_SN,
         PlotID = PlotID_SN,
         JulDay_SP20 = JulDay_SP20_SN,
         JulDay_SU20 = JulDay_SU20_SN,
         JulDay_SP21 = JulDay_SP21_SN,
         JulDay_SU21 = JulDay_SU21_SN,
         LUI = LUI_SN)

# for RP_C
delta_RP.C <- Data_core %>%
  filter(SubplotID == "RP_C") %>%
  dplyr::select(-SubplotID,
                -Region,
                -JulDay_SP20,
                -JulDay_SU20,
                -JulDay_SP21,
                -JulDay_SU21,
                -LUI) %>%
  setNames(paste0(names(.),"_C")) %>%
  rename(fRegion = fRegion_C,
         PlotID = PlotID_C)

# join data sets
delta_RP <- delta_RP.SN %>%
  full_join(delta_RP.C, by = c("PlotID","fRegion"))

# calculate deltas

delta_RP <- delta_RP %>%
  mutate(DaysSinceStart_SP20 = JulDay_SP20,
         DaysSinceStart_SU20 = JulDay_SU20,
         DaysSinceStart_SP21 = JulDay_SP21,
         DaysSinceStart_SU21 = JulDay_SU21) %>%
  mutate(delta_Rich_SP20 = Rich_SP20_SN - Rich_SP20_C,
         delta_Rich_SU20 = Rich_SU20_SN - Rich_SU20_C,
         delta_Rich_SP21 = Rich_SP21_SN - Rich_SP21_C,
         delta_Rich_SU21 = Rich_SU21_SN - Rich_SU21_C) %>%
  mutate(delta_SB_SP20 = SB_SP20_SN - SB_SP20_C,
         delta_SB_SU20 = SB_SU20_SN - SB_SU20_C,
         delta_SB_SP21 = SB_SP21_SN - SB_SP21_C,
         delta_SB_SU21 = SB_SU21_SN - SB_SU21_C) %>%
  mutate(delta_BP_SU20 = BP_SU20_SN - BP_SU20_C,
         delta_BP_SU21 = BP_SU21_SN - BP_SU21_C) %>%
  mutate(avg_potProductivity_aboveground = (potProductivity_aboveground_SN+potProductivity_aboveground_C)/2) %>%
  dplyr::select(-contains(c("_C","_SN","JulDay")))

# change data structure to allow testing for PlotID as random effect

delta_RP.SP20 <- delta_RP %>%
  dplyr::select(-contains(c("_SU","_SP21"))) %>%
  mutate(Year = 2020,
         Season = "Spring",
         delta_BP = NA) %>%
  rename(DaysSinceStart = DaysSinceStart_SP20,
         delta_Rich = delta_Rich_SP20,
         delta_SB = delta_SB_SP20)

delta_RP.SU20 <- delta_RP %>%
  dplyr::select(-contains(c("_SU21","SP"))) %>%
  mutate(Year = 2020,
         Season = "Summer") %>%
  rename(DaysSinceStart = DaysSinceStart_SU20,
         delta_Rich = delta_Rich_SU20,
         delta_SB = delta_SB_SU20,
         delta_BP = delta_BP_SU20)

delta_RP.SP21 <- delta_RP %>%
  dplyr::select(-contains(c("_SU","_SP20"))) %>%
  mutate(Year = 2021,
         Season = "Spring",
         delta_BP = NA) %>%
  rename(DaysSinceStart = DaysSinceStart_SP21,
         delta_Rich = delta_Rich_SP21,
         delta_SB = delta_SB_SP21)

delta_RP.SU21 <- delta_RP %>%
  dplyr::select(-contains(c("_SU20","SP"))) %>%
  mutate(Year = 2021,
         Season = "Summer") %>%
  rename(DaysSinceStart = DaysSinceStart_SU21,
         delta_Rich = delta_Rich_SU21,
         delta_SB = delta_SB_SU21,
         delta_BP = delta_BP_SU21)


Data_delta <- bind_rows(delta_RP.SP20, 
                        delta_RP.SU20, 
                        delta_RP.SP21,
                        delta_RP.SU21) 

# Add squared delta richness to test for non-linear relationships

Data_delta <- Data_delta %>%
  mutate(delta_Rich.sqr = delta_Rich^2)

# clear workspace

rm(list=setdiff(ls(), c("Data",
                        "Data_core",
                        "Data_full",
                        "Data_SC",
                        "Data_delta")))


```

Model selection functions (lm, lmer)

```{r Model selection functions (lm, include=FALSE}

## Model selection for lm

Model.selection.lm <- function(x) {
  x <- x %>% drop_na(1)
  n.predictors.original <- ncol(x)-1
  n.predictors.left <- ncol(x)-1
  delta.AIC <- -1
  threshold <- 3 
  while(delta.AIC < 0 && n.predictors.left > 0){
    if(n.predictors.left==ncol(x)-1){
      AIC.values <- c()
      AIC.values <- c(AIC.values, AIC(null.model))
      for(i in 1:n.predictors.left){
        model.formula <- as.formula(
          paste(colnames(x)[1], "~", paste(names(x)[c(i+1)], collapse=" + "), sep="")
        )
        m1 <- lm(model.formula, data=x)
        AIC.values <- c(AIC.values, AIC(m1))
      }
      best.model <- which(AIC.values == min(AIC.values))
      delta.AIC <- min(AIC.values) - AIC.values[1]
      if(best.model==1){
        selected.model <- null.model
      }else{
        model.formula <- as.formula(
          paste(colnames(x)[1], "~", paste(names(x)[c(best.model)], collapse=" + "), sep="")
        )
        selected.model <- lm(model.formula, data=x)
        n.predictors.left <- n.predictors.left - 1
        predictors.included <- best.model
        predictors.left <- c(2:as.numeric(ncol(x)-1))[-(predictors.included-1)]
        x.new <- x %>% select(1,all_of(predictors.included),all_of(predictors.left),as.numeric(ncol(x)))
      }
    }else{
      AIC.values <- c()
      VIF.values <- c()
      AIC.values <- c(AIC.values, AIC(selected.model))
      for(i in 1:n.predictors.left){
        model.formula <- as.formula(
          paste(colnames(x)[1], "~", paste(names(x.new)[
            c(2:(1+(n.predictors.original-n.predictors.left)),i+1+(n.predictors.original-n.predictors.left))],
            collapse=" + "), sep="")
        )
        m1 <- lm(model.formula, data=x.new)
        VIF.values <- c(VIF.values,max(vif(m1)))
        AIC.values <- c(AIC.values, AIC(m1))
      }
      VIF.values <- c(0,VIF.values)
      AIC.values[which(VIF.values>threshold)] <- 10^99
      best.model <- which(AIC.values == min(AIC.values))
      delta.AIC <- min(AIC.values) - AIC.values[1]
      if(best.model==1){
        selected.model <- selected.model
      }else{
        model.formula <- as.formula(
          paste(colnames(x)[1], "~", paste(names(x.new)[c(2:(1+(n.predictors.original-n.predictors.left)),
                                                      n.predictors.original-n.predictors.left+best.model)], collapse=" + "), sep="")
        )
        selected.model <- lm(model.formula, data=x.new)
        predictors.included <- c(2:(1+(n.predictors.original-n.predictors.left)),
                                n.predictors.original-n.predictors.left+best.model)
        predictors.left <- 1+c(1:as.numeric(ncol(x)-1))[-which(c(2:as.numeric(ncol(x)-1) %in% predictors.included))]
        x.new <- x.new %>% select(1,all_of(predictors.included),all_of(predictors.left))
        n.predictors.left <- n.predictors.left - 1
      }
    }
  }
 print(summary(selected.model))
 print(anova(selected.model))
 print(selected.model)
}


## Model selection for lmer

Model.selection.lmer <- function(x) {
  x <- x %>% drop_na(1)
  n.predictors.original <- ncol(x)-2
  n.predictors.left <- ncol(x)-2
  delta.AIC <- -1
  threshold <- 3 
  while(delta.AIC < 0 && n.predictors.left > 0){
    if(n.predictors.left==ncol(x)-2){
      AIC.values <- c()
      AIC.values <- c(AIC.values, AIC(null.model))
      for(i in 1:n.predictors.left){
        model.formula <- as.formula(
          paste(colnames(x)[1], "~", paste(names(x)[c(i+1)], collapse=" + "), " + ", "(1|PlotID)", sep="")
        )
        m1 <- lmer(model.formula, data=x)
        AIC.values <- c(AIC.values, AIC(m1))
      }
      best.model <- which(AIC.values == min(AIC.values))
      delta.AIC <- min(AIC.values) - AIC.values[1]
      if(best.model==1){
        selected.model <- null.model
      }else{
        model.formula <- as.formula(
          paste(colnames(x)[1], "~", paste(names(x)[c(best.model)], collapse=" + "), " + ", "(1|PlotID)", sep="")
        )
        selected.model <- lmer(model.formula, data=x)
        n.predictors.left <- n.predictors.left - 1
        predictors.included <- best.model
        predictors.left <- c(2:as.numeric(ncol(x)-1))[-(predictors.included-1)]
        x.new <- x[,c(1,predictors.included,predictors.left,as.numeric(ncol(x)))]
      }
    }else{
      AIC.values <- c()
      VIF.values <- c()
      AIC.values <- c(AIC.values, AIC(selected.model))
      for(i in 1:n.predictors.left){
        model.formula <- as.formula(
          paste(colnames(x)[1], "~", paste(names(x.new)[
            c(2:(1+(n.predictors.original-n.predictors.left)),i+1+(n.predictors.original-n.predictors.left))],
            collapse=" + "), " + ", "(1|PlotID)", sep="")
        )
        m1 <- lmer(model.formula, data=x.new)
        VIF.values <- c(VIF.values,max(vif(m1)))
        AIC.values <- c(AIC.values, AIC(m1))
      }
      VIF.values <- c(0,VIF.values)
      AIC.values[which(VIF.values>threshold)] <- 10^99
      best.model <- which(AIC.values == min(AIC.values))
      delta.AIC <- min(AIC.values) - AIC.values[1]
      if(best.model==1){
        selected.model <- selected.model
      }else{
        model.formula <- as.formula(
          paste(colnames(x)[1], "~", paste(names(x.new)[c(2:(1+(n.predictors.original-n.predictors.left)),
                                                      n.predictors.original-n.predictors.left+best.model)], collapse=" + "), " + ", "(1|PlotID)", sep="")
        )
        selected.model <- lmer(model.formula, data=x.new)
        predictors.included <- c(2:(1+(n.predictors.original-n.predictors.left)),
                                n.predictors.original-n.predictors.left+best.model)
        predictors.left <- 1+c(1:as.numeric(ncol(x)-2))[-which(c(2:as.numeric(ncol(x)-1) %in% predictors.included))]
        x.new <- x.new[,c(1,predictors.included,predictors.left,as.numeric(ncol(x)))]
        n.predictors.left <- n.predictors.left - 1
      }
    }
  }
 print(drop1(selected.model))
 print(summary(selected.model))
 print(r.squaredGLMM(selected.model))
}

```

Statistical analysis:

```{r Statistical analysis: }


################## Species richness across regions and treatments (Ext. Table 1 and 10) ################## 

## spring 2020
data.selection <- Data_full[,c("Rich_SP20","fRegion","SubplotID","PlotID")]
null.model <- lmer(Rich_SP20 ~ 1 + (1|PlotID), data=data.selection[!is.na(data.selection$Rich_SP20),])
Model.selection.lmer(data.selection) 
final.model <- lmer(Rich_SP20 ~ fRegion + SubplotID + (1 | PlotID),data=data.selection[!is.na(data.selection$Rich_SP20),])

# test for interaction
interaction <- lmer(Rich_SP20 ~ fRegion * SubplotID + (1 | PlotID),data=data.selection[!is.na(data.selection$Rich_SP20),])
which(AIC(final.model,interaction)[,2]==min(AIC(final.model,interaction)[,2])) # Best model: interaction

# summary (see Extended Table 1)
output.best.model <- list(
  standardize_parameters(interaction,method = "basic"),
  summary(interaction),
  anova(interaction))
output.best.model

# pairwise comparison (see Extended Table 10)
emmeans(interaction, pairwise~SubplotID|fRegion)


## summer 2020
data.selection <- Data_full[,c("Rich_SU20","fRegion","SubplotID","PlotID")]
null.model <- lmer(Rich_SU20 ~ 1 + (1|PlotID), data=data.selection[!is.na(data.selection$Rich_SU20),])
Model.selection.lmer(data.selection) 
final.model <- lmer(Rich_SU20 ~ SubplotID + fRegion + (1 | PlotID),data=data.selection[!is.na(data.selection$Rich_SU20),])

# test for interaction
interaction <- lmer(Rich_SU20 ~ SubplotID * fRegion + (1 | PlotID),data=data.selection[!is.na(data.selection$Rich_SU20),])
which(AIC(final.model,interaction)[,2]==min(AIC(final.model,interaction)[,2])) # Best model: interaction

# summary (see Extended Table 1)
output.best.model <- list(
  standardize_parameters(interaction,method = "basic"),
  summary(interaction),
  anova(interaction))
output.best.model

# pairwise comparison (see Extended Table 10)
emmeans(interaction, pairwise~SubplotID|fRegion)


## spring 2021
data.selection <- Data_full[,c("Rich_SP21","fRegion","SubplotID","PlotID")]
null.model <- lmer(Rich_SP21 ~ 1 + (1|PlotID), data=data.selection[!is.na(data.selection$Rich_SP21),])
Model.selection.lmer(data.selection) 
final.model <- lmer(Rich_SP21 ~ SubplotID + fRegion + (1 | PlotID),data=data.selection[!is.na(data.selection$Rich_SP21),])

# test for interaction
interaction <- lmer(Rich_SP21 ~ SubplotID * fRegion + (1 | PlotID),data=data.selection[!is.na(data.selection$Rich_SP21),])
which(AIC(final.model,interaction)[,2]==min(AIC(final.model,interaction)[,2])) # Best model: interaction

# summary (see Extended Table 1)
output.best.model <- list(
  standardize_parameters(interaction,method = "basic"),
  summary(interaction),
  anova(interaction))
output.best.model

# pairwise comparison (see Extended Table 10)
emmeans(interaction, pairwise~SubplotID|fRegion)


## summer 2021
data.selection <- Data_full[,c("Rich_SU21","fRegion","SubplotID","PlotID")]
null.model <- lmer(Rich_SU21 ~ 1 + (1|PlotID), data=data.selection[!is.na(data.selection$Rich_SU21),])
Model.selection.lmer(data.selection) 
final.model <- lmer(Rich_SU21 ~ SubplotID + fRegion + (1 | PlotID),data=data.selection[!is.na(data.selection$Rich_SU21),])

# test for interaction
interaction <- lmer(Rich_SU21 ~ SubplotID * fRegion + (1 | PlotID),data=data.selection[!is.na(data.selection$Rich_SU21),])
which(AIC(final.model,interaction)[,2]==min(AIC(final.model,interaction)[,2])) # Best model: interaction

# summary (see Extended Table 1)
output.best.model <- list(
  standardize_parameters(interaction,method = "basic"),
  summary(interaction),
  anova(interaction))
output.best.model

# pairwise comparison (see Extended Table 10)
emmeans(interaction, pairwise~SubplotID|fRegion)


################## Hypothesis 1: Overall negative correlation between richness and productivity in managed grasslands (Ext. Table 2) ################## 

# we always allow Richness to be part of the final model even if it not select based on AIC
# if squared term (testing for non-linear relationships) is selected in the most parsimonious model, we always include the raw richness variable as well

### overall relationships

## spring 2020
data.selection <- Data %>% filter(SubplotID=="EP_C")
data.selection <- data.selection[,c("SB_SP20","Rich_SP20","Rich_SP20.sqr","fRegion","potProductivity_aboveground","ClimData_SM10_SP20","JulDay_SP20")]
null.model <- lm(SB_SP20 ~ 1, data=data.selection[!is.na(data.selection$SB_SP20),])
Model.selection.lm(data.selection) 

# selected model
final.model <- lm(SB_SP20 ~ potProductivity_aboveground +ClimData_SM10_SP20 +fRegion +Rich_SP20,
                  data=data.selection[!is.na(data.selection$SB_SP20),])

# test for interaction
interaction <- lm(SB_SP20 ~ potProductivity_aboveground +ClimData_SM10_SP20 +fRegion*Rich_SP20,
                  data=data.selection[!is.na(data.selection$SB_SP20),])
which(AIC(final.model,interaction)[,2]==min(AIC(final.model,interaction)[,2])) # Best model: interaction

# compute effect sizes and show summary of best model (see Extended Table 2)
hist(interaction$residuals)

output.best.model <- list(
  standardize_parameters(interaction,method = "basic"),
  summary(interaction),
  anova(interaction))
output.best.model

## spring 2021
data.selection <- Data %>% filter(SubplotID=="EP_C")
data.selection <- data.selection[,c("SB_SP21","Rich_SP21","Rich_SP21.sqr","fRegion","potProductivity_aboveground","ClimData_SM10_SP21","JulDay_SP21")]
null.model <- lm(SB_SP21 ~ 1, data=data.selection[!is.na(data.selection$SB_SP21),])
Model.selection.lm(data.selection) 

# selected model
final.model <- lm(SB_SP21 ~ Rich_SP21 + ClimData_SM10_SP21 + potProductivity_aboveground + JulDay_SP21,data=data.selection[!is.na(data.selection$SB_SP21),])
# Note: Region was not part of the most parsimonious model and thus we are not testing for an interaction between richness and region

# compute effect sizes and show summary of best model (see Extended Table 2)
hist(final.model$residuals)

output.best.model <- list(
  standardize_parameters(final.model,method = "basic"),
  summary(final.model),
  anova(final.model))
output.best.model

### for subset of plots

## spring 2020
data.selection <- Data_full %>% filter(SubplotID=="EP_C")
data.selection <- data.selection[,c("SB_SP20","Rich_SP20","Rich_SP20.sqr","fRegion","potProductivity_aboveground","ClimData_SM10_SP20","JulDay_SP20")]
null.model <- lm(SB_SP20 ~ 1, data=data.selection[!is.na(data.selection$SB_SP20),])
Model.selection.lm(data.selection) 

# selected model
final.model <- lm(SB_SP20 ~ fRegion + Rich_SP20 + Rich_SP20.sqr + potProductivity_aboveground,data=data.selection[!is.na(data.selection$SB_SP20),])

# test for interaction
interaction <- lm(SB_SP20 ~ fRegion * Rich_SP20 + fRegion * Rich_SP20.sqr + potProductivity_aboveground,
                  data=data.selection[!is.na(data.selection$SB_SP20),])
which(AIC(final.model,interaction)[,2]==min(AIC(final.model,interaction)[,2])) # Best model: final.model

final.model <- lm(SB_SP20 ~ fRegion + Rich_SP20 + Rich_SP20.sqr + potProductivity_aboveground,data=data.selection[!is.na(data.selection$SB_SP20),])


# compute effect sizes and show summary of best model (see Extended Table 2)
hist(final.model$residuals)

output.best.model <- list(
  standardize_parameters(final.model,method = "basic"),
  summary(final.model),
  anova(final.model))
output.best.model

# final model without quadratic effect for better comparison with other models
final.model.2 <- lm(SB_SP20 ~ fRegion + Rich_SP20 + potProductivity_aboveground,data=data.selection[!is.na(data.selection$SB_SP20),])

output.best.model <- list(
  standardize_parameters(final.model.2,method = "basic"),
  summary(final.model.2),
  anova(final.model.2))
output.best.model

## spring 2021
data.selection <- Data_full %>% filter(SubplotID=="EP_C")
data.selection <- data.selection[,c("SB_SP21","Rich_SP21","Rich_SP21.sqr","fRegion","potProductivity_aboveground","ClimData_SM10_SP21","JulDay_SP21")]
null.model <- lm(SB_SP21 ~ 1, data=data.selection[!is.na(data.selection$SB_SP21),])
Model.selection.lm(data.selection) 

# selected model
final.model <- lm(SB_SP21 ~ Rich_SP21 + ClimData_SM10_SP21 + potProductivity_aboveground + JulDay_SP21,data=data.selection[!is.na(data.selection$SB_SP21),])
# Note: Region was not part of the most parsimonious model and thus we are not testing for an interaction between richness and region

# compute effect sizes and show summary of best model (see Extended Table 2)
hist(final.model$residuals)

output.best.model <- list(
  standardize_parameters(final.model,method = "basic"),
  summary(final.model),
  anova(final.model))
output.best.model


################## Hypothesis 2: Relationship between richness and productivity when reducing land-use (Ext. Table 3) ################## 

# we always allow Richness to be part of the final model even if it not select based on AIC
# if squared term (testing for non-linear relationships) is selected in the most parsimonious model, we always include the raw richness variable as well

## spring 2020
data.selection <- Data_full %>% filter(SubplotID=="RP_C")
data.selection <- data.selection[,c("SB_SP20","Rich_SP20","Rich_SP20.sqr","fRegion","LUI","potProductivity_aboveground","ClimData_SM10_SP20","JulDay_SP20")]
null.model <- lm(SB_SP20 ~ 1, data=data.selection[!is.na(data.selection$SB_SP20),])
Model.selection.lm(data.selection)

# selected model
final.model <- lm(SB_SP20 ~ fRegion + Rich_SP20 + potProductivity_aboveground + ClimData_SM10_SP20,
                  data=data.selection[!is.na(data.selection$SB_SP20),])
# Note: Richness was not part of the most parsimonious model and thus we are not testing for an interaction between richness and region
#       Still, we always include Richness as a predictor

# compute effect sizes and show summary of best model (see Extended Table 3)
hist(final.model$residuals)

output.best.model <- list(
  standardize_parameters(final.model,method = "basic"),
  summary(final.model),
  anova(final.model))
output.best.model

## summer 2020
data.selection <- Data_full %>% filter(SubplotID=="RP_C")
data.selection <- data.selection[,c("BP_SU20","Rich_SU20","Rich_SU20.sqr","fRegion","LUI","potProductivity_aboveground","ClimData_SM10_SU20","JulDay_SU20")]
null.model <- lm(BP_SU20 ~ 1, data=data.selection[!is.na(data.selection$BP_SU20),])
Model.selection.lm(data.selection) 

# selected model
final.model <- lm(BP_SU20 ~ potProductivity_aboveground + JulDay_SU20 + ClimData_SM10_SU20 + Rich_SU20 + Rich_SU20.sqr + LUI,
                  data=data.selection[!is.na(data.selection$BP_SU20),])
# Note: Region was not part of the most parsimonious model and thus we are not testing for an interaction between richness and region

# compute effect sizes and show summary of best model (see Extended Table 3)
hist(final.model$residuals)

output.best.model <- list(
  standardize_parameters(final.model,method = "basic"),
  summary(final.model),
  anova(final.model))
output.best.model

## spring 2021
data.selection <- Data_full %>% filter(SubplotID=="RP_C")
data.selection <- data.selection[,c("SB_SP21","Rich_SP21","Rich_SP21.sqr","fRegion","LUI","potProductivity_aboveground","ClimData_SM10_SP21","JulDay_SP21")]
null.model <- lm(SB_SP21 ~ 1, data=data.selection[!is.na(data.selection$SB_SP21),])
Model.selection.lm(data.selection)

# selected model
final.model <- lm(SB_SP21 ~ ClimData_SM10_SP21 + potProductivity_aboveground + fRegion + Rich_SP21,data=data.selection[!is.na(data.selection$SB_SP21),])
# Note: Richness was not part of the most parsimonious model and thus we are not testing for an interaction between richness and region
#       Still, we always include Richness as a predictor

# compute effect sizes and show summary of best model (see Extended Table 3)
hist(final.model$residuals)

output.best.model <- list(
  standardize_parameters(final.model,method = "basic"),
  summary(final.model),
  anova(final.model))
output.best.model

## summer 2021
data.selection <- Data_full %>% filter(SubplotID=="RP_C")
data.selection <- data.selection[,c("BP_SU21","Rich_SU21","Rich_SU21.sqr","fRegion","LUI","potProductivity_aboveground","ClimData_SM10_SU21","JulDay_SU21")]
null.model <- lm(BP_SU21 ~ 1, data=data.selection[!is.na(data.selection$BP_SU21),])
Model.selection.lm(data.selection)

# selected model
final.model <- lm(BP_SU21 ~ ClimData_SM10_SU21 + potProductivity_aboveground + Rich_SU21 + JulDay_SU21,data=data.selection[!is.na(data.selection$BP_SU21),])
# Note: Region was not part of the most parsimonious model and thus we are not testing for an interaction between richness and region

# compute effect sizes and show summary of best model (see Extended Table 3)
hist(final.model$residuals)

output.best.model <- list(
  standardize_parameters(final.model,method = "basic"),
  summary(final.model),
  anova(final.model))
output.best.model


################## Hypothesis 3a: Relationship between richness and productivity when homogenizing land-use and seeds added (Ext. Table 4) ################## 
# we always allow Richness to be part of the final model even if it not select based on AIC
# if squared term (testing for non-linear relationships) is selected in the most parsimonious model, we always include the raw richness variable as well

## spring 2020
data.selection <- Data_full %>% filter(SubplotID%in%c("RP_C","RP_SN"))
data.selection <- data.selection[,c("SB_SP20","Rich_SP20","Rich_SP20.sqr","fRegion","LUI","potProductivity_aboveground",
                                    "ClimData_SM10_SP20","JulDay_SP20","PlotID")]
null.model <- lmer(SB_SP20 ~ 1 + (1|PlotID), data=data.selection[!is.na(data.selection$SB_SP20),])
Model.selection.lmer(data.selection)

# selected model
final.model <- lmer(SB_SP20 ~ potProductivity_aboveground + LUI + fRegion + Rich_SP20 + ClimData_SM10_SP20 + (1 | PlotID),
                    data=data.selection[!is.na(data.selection$SB_SP20),])
# Note: Richness was not part of the most parsimonious model and thus we are not testing for an interaction between richness and region
#       Still, we always include Richness as a predictor

# compute effect sizes and show summary of best model (see Extended Table 4)
hist(resid(final.model))

output.best.model <- list(
  standardize_parameters(final.model,method = "basic"),
  summary(final.model),
  anova(final.model))
output.best.model

## summer 2020
data.selection <- Data_full %>% filter(SubplotID%in%c("RP_C","RP_SN"))
data.selection <- data.selection[,c("BP_SU20","Rich_SU20","Rich_SU20.sqr","fRegion","LUI","potProductivity_aboveground",
                                    "ClimData_SM10_SU20","JulDay_SU20","PlotID")]
null.model <- lmer(BP_SU20 ~ 1 + (1|PlotID), data=data.selection[!is.na(data.selection$BP_SU20),])
Model.selection.lmer(data.selection) 

# selected model
final.model <- lmer(BP_SU20 ~ potProductivity_aboveground + fRegion + Rich_SU20 + LUI + (1 | PlotID),
                    data=data.selection[!is.na(data.selection$BP_SU20),])

# test for interaction
interaction <- lmer(BP_SU20 ~ potProductivity_aboveground + fRegion * Rich_SU20 + LUI + (1 | PlotID),
                    data=data.selection[!is.na(data.selection$BP_SU20),])
which(AIC(final.model,interaction)[,2]==min(AIC(final.model,interaction)[,2])) # Best model: interaction

# compute effect sizes and show summary of best model (see Extended Table 4)
hist(resid(interaction))

output.best.model <- list(
  standardize_parameters(interaction,method = "basic"),
  summary(interaction),
  anova(interaction))
output.best.model

## spring 2021
data.selection <- Data_full %>% filter(SubplotID%in%c("RP_C","RP_SN"))
data.selection <- data.selection[,c("SB_SP21","Rich_SP21","Rich_SP21.sqr","fRegion","LUI","potProductivity_aboveground",
                                    "ClimData_SM10_SP21","JulDay_SP21","PlotID")]
null.model <- lmer(SB_SP21 ~ 1 + (1|PlotID), data=data.selection[!is.na(data.selection$SB_SP21),])
Model.selection.lmer(data.selection)

# selected model
final.model <- lmer(SB_SP21 ~ ClimData_SM10_SP21 + potProductivity_aboveground + LUI + fRegion + Rich_SP21 + (1 | PlotID),
                    data=data.selection[!is.na(data.selection$SB_SP21),])

# test for interaction
interaction <- lmer(SB_SP21 ~ ClimData_SM10_SP21 + potProductivity_aboveground + LUI + fRegion * Rich_SP21 + (1 | PlotID),
                    data=data.selection[!is.na(data.selection$SB_SP21),])
which(AIC(final.model,interaction)[,2]==min(AIC(final.model,interaction)[,2])) # Best model: interaction

# compute effect sizes and show summary of best model (see Extended Table 4)
hist(resid(interaction))

output.best.model <- list(
  standardize_parameters(interaction,method = "basic"),
  summary(interaction),
  anova(interaction))
output.best.model

## summer 2021 
data.selection <- Data_full %>% filter(SubplotID%in%c("RP_C","RP_SN"))
data.selection <- data.selection[,c("BP_SU21","Rich_SU21","Rich_SU21.sqr","fRegion","LUI","potProductivity_aboveground",
                                    "ClimData_SM10_SU21","JulDay_SU21","PlotID")]
null.model <- lmer(BP_SU21 ~ 1 + (1|PlotID), data=data.selection[!is.na(data.selection$BP_SU21),])
Model.selection.lmer(data.selection)

# selected model
final.model <- lmer(BP_SU21 ~ ClimData_SM10_SU21 + potProductivity_aboveground + fRegion + Rich_SU21 + (1 | PlotID),
                    data=data.selection[!is.na(data.selection$BP_SU21),])

# test for interaction
interaction <- lmer(BP_SU21 ~ ClimData_SM10_SU21 + potProductivity_aboveground + fRegion * Rich_SU21 + (1 | PlotID),
                    data=data.selection[!is.na(data.selection$BP_SU21),])
which(AIC(final.model,interaction)[,2]==min(AIC(final.model,interaction)[,2])) # Best model: interaction


# compute effect sizes and show summary of best model (see Extended Table 4)
hist(resid(interaction))

output.best.model <- list(
  standardize_parameters(interaction,method = "basic"),
  summary(interaction),
  anova(interaction))
output.best.model


################## Hypothesis 3b: Does seed addition increase produced biomass over time (Ext. Table 5) ################## 

# if squared term (testing for non-linear relationships) is selected in the most parsimonious model, we always include the raw richness variable as well

## spring 2020
data.selection <- Data_delta %>% filter(Year == 2020, Season == "Spring")
data.selection <- data.selection[,c("delta_SB","delta_Rich","delta_Rich.sqr","fRegion")]
null.model <- lm(delta_SB ~ 1, data=data.selection[!is.na(data.selection$delta_SB),])
Model.selection.lm(data.selection) 

# selected model
final.model <- lm(delta_SB ~ delta_Rich,data=data.selection[!is.na(data.selection$delta_SB),])

# compute effect sizes and show summary of best model (see Extended Table 5)
hist(resid(final.model))

output.best.model <- list(
  standardize_parameters(final.model,method = "basic"),
  summary(final.model),
  anova(final.model))
output.best.model


## summer 2020
data.selection <- Data_delta %>% filter(Year == 2020, Season == "Summer")
data.selection <- data.selection[,c("delta_BP","delta_Rich","delta_Rich.sqr","fRegion")]
null.model <- lm(delta_BP ~ 1, data=data.selection[!is.na(data.selection$delta_BP),])
Model.selection.lm(data.selection) 

# selected model
final.model <- lm(delta_BP ~ delta_Rich,data=data.selection[!is.na(data.selection$delta_BP),])

# compute effect sizes and show summary of best model (see Extended Table 5)
hist(resid(final.model))

output.best.model <- list(
  standardize_parameters(final.model,method = "basic"),
  summary(final.model),
  anova(final.model))
output.best.model

## spring 2021
data.selection <- Data_delta %>% filter(Year == 2021, Season == "Spring")
data.selection <- data.selection[,c("delta_SB","delta_Rich","delta_Rich.sqr","fRegion")]
null.model <- lm(delta_SB ~ 1, data=data.selection[!is.na(data.selection$delta_SB),])
Model.selection.lm(data.selection) 

# selected model
final.model <- lm(delta_SB ~ delta_Rich + delta_Rich.sqr,data=data.selection[!is.na(data.selection$delta_SB),])

# compute effect sizes and show summary of best model (see Extended Table 5)
hist(resid(final.model))

output.best.model <- list(
  standardize_parameters(final.model,method = "basic"),
  summary(final.model),
  anova(final.model))
output.best.model

## summer 2021
data.selection <- Data_delta %>% filter(Year == 2021, Season == "Summer")
data.selection <- data.selection[,c("delta_BP","delta_Rich","delta_Rich.sqr","fRegion")]
null.model <- lm(delta_BP ~ 1, data=data.selection[!is.na(data.selection$delta_BP),])
Model.selection.lm(data.selection) 

# selected model
final.model <- lm(delta_BP ~ delta_Rich,data=data.selection[!is.na(data.selection$delta_BP),])

# compute effect sizes and show summary of best model (see Extended Table 5)
hist(resid(final.model))

output.best.model <- list(
  standardize_parameters(final.model,method = "basic"),
  summary(final.model),
  anova(final.model))
output.best.model


################## Supplement: Effect of seed addition on Standing biomass (Ext. Table 6 and 12) ################## 

## spring 2020
data.selection <- Data_full[,c("SB_SP20","fRegion","SubplotID","PlotID")]
null.model <- lmer(SB_SP20 ~ 1 + (1|PlotID), data=data.selection[!is.na(data.selection$SB_SP20),])
Model.selection.lmer(data.selection) 

# selected model
final.model <- lmer(SB_SP20 ~ fRegion + SubplotID + (1 | PlotID),data=data.selection[!is.na(data.selection$SB_SP20),])

# test for interaction
interaction <- lmer(SB_SP20 ~ fRegion * SubplotID + (1 | PlotID),data=data.selection[!is.na(data.selection$SB_SP20),])
which(AIC(final.model,interaction)[,2]==min(AIC(final.model,interaction)[,2])) # Best model: interaction

# summary (see Extended Table 6)
output.best.model <- list(
  standardize_parameters(interaction,method = "basic"),
  summary(interaction),
  anova(interaction))
output.best.model

# pairwise comparison (see Extended Table 12)
emmeans(interaction, pairwise~SubplotID|fRegion)


## spring 2021
data.selection <- Data_full[,c("SB_SP21","fRegion","SubplotID","PlotID")]
null.model <- lmer(SB_SP21 ~ 1 + (1|PlotID), data=data.selection[!is.na(data.selection$SB_SP21),])
Model.selection.lmer(data.selection) 

# selected model
final.model <- lmer(SB_SP21 ~ SubplotID + fRegion + (1 | PlotID),data=data.selection[!is.na(data.selection$SB_SP21),])

# test for interaction
interaction <- lmer(SB_SP21 ~ SubplotID * fRegion + (1 | PlotID),data=data.selection[!is.na(data.selection$SB_SP21),])
which(AIC(final.model,interaction)[,2]==min(AIC(final.model,interaction)[,2])) # Best model: interaction

# summary (see Extended Table 6)
output.best.model <- list(
  standardize_parameters(interaction,method = "basic"),
  summary(interaction),
  anova(interaction))
output.best.model

# pairwise comparison (see Extended Table 12)
emmeans(interaction, pairwise~SubplotID|fRegion)


################## Supplement: Effect seed addition on Shannon Diversity (Ext. Table 7 and 11) ################## 

## spring 2020
data.selection <- Data_full[,c("Div_SP20","fRegion","SubplotID","PlotID")]
null.model <- lmer(Div_SP20 ~ 1 + (1|PlotID), data=data.selection[!is.na(data.selection$Div_SP20),])
Model.selection.lmer(data.selection) 
final.model <- lmer(Div_SP20 ~ fRegion + (1 | PlotID),data=data.selection[!is.na(data.selection$Div_SP20),])


# summary (see Extended Table 7)
output.best.model <- list(
  standardize_parameters(final.model,method = "basic"),
  summary(final.model),
  anova(final.model))
output.best.model

# pairwise comparison
# as SubplotID is not part of the most parsimonious model we don't test for pairwise comparisons between treatments


## summer 2020
data.selection <- Data_full[,c("Div_SU20","fRegion","SubplotID","PlotID")]
null.model <- lmer(Div_SU20 ~ 1 + (1|PlotID), data=data.selection[!is.na(data.selection$Div_SU20),])
Model.selection.lmer(data.selection) 
final.model <- lmer(Div_SU20 ~ 1 + (1 | PlotID),data=data.selection[!is.na(data.selection$Div_SU20),])


 
# summary (see Extended Table 7)
output.best.model <- list(
  standardize_parameters(final.model,method = "basic"),
  summary(final.model),
  anova(final.model))
output.best.model

# pairwise comparison
# as SubplotID is not part of the most parsimonious model we don't test for pairwise comparisons between treatments


## spring 2021
data.selection <- Data_full[,c("Div_SP21","fRegion","SubplotID","PlotID")]
null.model <- lmer(Div_SP21 ~ 1 + (1|PlotID), data=data.selection[!is.na(data.selection$Div_SP21),])
Model.selection.lmer(data.selection) 
final.model <- lmer(Div_SP21 ~ 1 + (1 | PlotID),data=data.selection[!is.na(data.selection$Div_SP21),])

# summary (see Extended Table 7)
output.best.model <- list(
  standardize_parameters(final.model,method = "basic"),
  summary(final.model),
  anova(final.model))
output.best.model

# pairwise comparison
# as SubplotID is not part of the most parsimonious model we don't test for pairwise comparisons between treatments


## summer 2021
data.selection <- Data_full[,c("Div_SU21","fRegion","SubplotID","PlotID")]
null.model <- lmer(Div_SU21 ~ 1 + (1|PlotID), data=data.selection[!is.na(data.selection$Div_SU21),])
Model.selection.lmer(data.selection) 
final.model <- lmer(Div_SU21 ~ SubplotID + (1 | PlotID),data=data.selection[!is.na(data.selection$Div_SU21),])

# summary (see Extended Table 7)
output.best.model <- list(
  standardize_parameters(final.model,method = "basic"),
  summary(final.model),
  anova(final.model))
output.best.model

# pairwise comparison (see Extended Table 11)
emmeans(final.model, pairwise~SubplotID)


################## Supplement: Effect of soil scarifying on species richness (Ext. Table 8) ################## 

## species richness

## spring 2020
data.selection <- Data_SC[,c("Rich_SP20","fRegion","SubplotID","PlotID")]
null.model <- lmer(Rich_SP20 ~ 1 + (1|PlotID), data=data.selection[!is.na(data.selection$Rich_SP20),])
Model.selection.lmer(data.selection) 

# compute effect sizes
final.model <- lmer(Rich_SP20 ~ SubplotID + fRegion + (1 | PlotID),data=data.selection[!is.na(data.selection$Rich_SP20),])
# we keep SubplotID even when not part of the most parsimonious model

# summary (see Extended Table 8)
output.best.model <- list(
  summary(final.model),
  anova(final.model))
output.best.model

################## Supplement: Hyp 3a - sensitivity analysis (Ext. Table 15 and 16) ################## 

# we always allow Richness to be part of the final model even if it not select based on AIC
# if squared term (testing for non-linear relationships) is selected in the most parsimonious model, we always include the raw richness variable as well

### Only for Schorfheide-Chorin (only new species sown)

## spring 2020
data.selection <- Data_full %>% filter(SubplotID%in%c("RP_C","RP_SN")) %>% filter(fRegion=="Sch")
data.selection <- data.selection[,c("SB_SP20","Rich_SP20","Rich_SP20.sqr","LUI","potProductivity_aboveground","ClimData_SM10_SP20","JulDay_SP20")]
null.model <- lm(SB_SP20 ~ 1, data=data.selection[!is.na(data.selection$SB_SP20),])
Model.selection.lm(data.selection)

# selected model
final.model <- lm(SB_SP20 ~ potProductivity_aboveground + ClimData_SM10_SP20 + Rich_SP20,
                    data=data.selection[!is.na(data.selection$SB_SP20),])

# compute effect sizes and show summary of best model
hist(resid(final.model))

output.best.model <- list(
  standardize_parameters(final.model,method = "basic"),
  summary(final.model),
  anova(final.model))
output.best.model

## summer 2020
data.selection <- Data_full %>% filter(SubplotID%in%c("RP_C","RP_SN")) %>% filter(fRegion=="Sch")
data.selection <- data.selection[,c("BP_SU20","Rich_SU20","Rich_SU20.sqr","LUI","potProductivity_aboveground","ClimData_SM10_SU20","JulDay_SU20")]
null.model <- lm(BP_SU20 ~ 1, data=data.selection[!is.na(data.selection$BP_SU20),])
Model.selection.lm(data.selection) 

# selected model
final.model <- lm(BP_SU20 ~ potProductivity_aboveground + JulDay_SU20 + ClimData_SM10_SU20 + Rich_SU20 + Rich_SU20.sqr,
                    data=data.selection[!is.na(data.selection$BP_SU20),])

# compute effect sizes and show summary of best model
hist(resid(final.model))

output.best.model <- list(
  standardize_parameters(final.model,method = "basic"),
  summary(final.model),
  anova(final.model))
output.best.model

## spring 2021
data.selection <- Data_full %>% filter(SubplotID%in%c("RP_C","RP_SN")) %>% filter(fRegion=="Sch")
data.selection <- data.selection[,c("SB_SP21","Rich_SP21","Rich_SP21.sqr","LUI","potProductivity_aboveground","ClimData_SM10_SP21","JulDay_SP21")]
null.model <- lm(SB_SP21 ~ 1, data=data.selection[!is.na(data.selection$SB_SP21),])
Model.selection.lm(data.selection)

# selected model
final.model <- lm(SB_SP21 ~ Rich_SP21 + ClimData_SM10_SP21 + potProductivity_aboveground + JulDay_SP21,
                    data=data.selection[!is.na(data.selection$SB_SP21),])

# compute effect sizes and show summary of best model
hist(resid(final.model))

output.best.model <- list(
  standardize_parameters(final.model,method = "basic"),
  summary(final.model),
  anova(final.model))
output.best.model

## summer 2021 
data.selection <- Data_full %>% filter(SubplotID%in%c("RP_C","RP_SN")) %>% filter(fRegion=="Sch")
data.selection <- data.selection[,c("BP_SU21","Rich_SU21","Rich_SU21.sqr","LUI","potProductivity_aboveground","ClimData_SM10_SU21","JulDay_SU21")]
null.model <- lm(BP_SU21 ~ 1, data=data.selection[!is.na(data.selection$BP_SU21),])
Model.selection.lm(data.selection)

# selected model
final.model <- lm(BP_SU21 ~ Rich_SU21 + ClimData_SM10_SU21 + potProductivity_aboveground + LUI,
                    data=data.selection[!is.na(data.selection$BP_SU21),])

# compute effect sizes and show summary of best model
hist(resid(final.model))

output.best.model <- list(
  standardize_parameters(final.model,method = "basic"),
  summary(final.model),
  anova(final.model))
output.best.model

### Only for Schwaebsche Alb and Hainich-Duen (accidentally sown mixture of new and resident species)

## spring 2020
data.selection <- Data_full %>% filter(SubplotID%in%c("RP_C","RP_SN")) %>% filter(fRegion%in%c("Alb","Hai"))
data.selection <- data.selection[,c("SB_SP20","Rich_SP20","Rich_SP20.sqr","fRegion","LUI","potProductivity_aboveground",
                                    "ClimData_SM10_SP20","JulDay_SP20","PlotID")]
null.model <- lmer(SB_SP20 ~ 1 + (1|PlotID), data=data.selection[!is.na(data.selection$SB_SP20),])
Model.selection.lmer(data.selection)

# selected model
final.model <- lmer(SB_SP20 ~ potProductivity_aboveground + LUI + fRegion + Rich_SP20 + ClimData_SM10_SP20 + (1 | PlotID),
                    data=data.selection[!is.na(data.selection$SB_SP20),])

# test for interaction
interaction <- lmer(SB_SP20 ~ potProductivity_aboveground + LUI + fRegion * Rich_SP20 + ClimData_SM10_SP20 + (1 | PlotID),
                    data=data.selection[!is.na(data.selection$SB_SP20),])
which(AIC(final.model,interaction)[,2]==min(AIC(final.model,interaction)[,2])) # Best model: interaction

# compute effect sizes and show summary of best model
hist(resid(interaction))

output.best.model <- list(
  standardize_parameters(interaction,method = "basic"),
  summary(interaction),
  anova(interaction))
output.best.model

## summer 2020
data.selection <- Data_full %>% filter(SubplotID%in%c("RP_C","RP_SN")) %>% filter(fRegion%in%c("Alb","Hai"))
data.selection <- data.selection[,c("BP_SU20","Rich_SU20","Rich_SU20.sqr","fRegion","LUI","potProductivity_aboveground",
                                    "ClimData_SM10_SU20","JulDay_SU20","PlotID")]
null.model <- lmer(BP_SU20 ~ 1 + (1|PlotID), data=data.selection[!is.na(data.selection$BP_SU20),])
Model.selection.lmer(data.selection) 

# selected model
final.model <- lmer(BP_SU20 ~ potProductivity_aboveground + fRegion + Rich_SU20 + LUI + ClimData_SM10_SU20 + (1 | PlotID),
                    data=data.selection[!is.na(data.selection$BP_SU20),])

# test for interaction
interaction <- lmer(BP_SU20 ~ potProductivity_aboveground + fRegion * Rich_SU20 + LUI + ClimData_SM10_SU20 + (1 | PlotID),
                    data=data.selection[!is.na(data.selection$BP_SU20),])
which(AIC(final.model,interaction)[,2]==min(AIC(final.model,interaction)[,2])) # Best model: interaction

# compute effect sizes and show summary of best model
hist(resid(interaction))

output.best.model <- list(
  standardize_parameters(interaction,method = "basic"),
  summary(interaction),
  anova(interaction))
output.best.model

## spring 2021
data.selection <- Data_full %>% filter(SubplotID%in%c("RP_C","RP_SN")) %>% filter(fRegion%in%c("Alb","Hai"))
data.selection <- data.selection[,c("SB_SP21","Rich_SP21","Rich_SP21.sqr","fRegion","LUI","potProductivity_aboveground",
                                    "ClimData_SM10_SP21","JulDay_SP21","PlotID")]
null.model <- lmer(SB_SP21 ~ 1 + (1|PlotID), data=data.selection[!is.na(data.selection$SB_SP21),])
Model.selection.lmer(data.selection)

# selected model
final.model <- lmer(SB_SP21 ~ ClimData_SM10_SP21 + potProductivity_aboveground + LUI + fRegion + Rich_SP21 + (1 | PlotID),
                    data=data.selection[!is.na(data.selection$SB_SP21),])

# test for interaction
interaction <- lmer(SB_SP21 ~ ClimData_SM10_SP21 + potProductivity_aboveground + LUI + fRegion * Rich_SP21 + (1 | PlotID),
                    data=data.selection[!is.na(data.selection$SB_SP21),])
which(AIC(final.model,interaction)[,2]==min(AIC(final.model,interaction)[,2])) # Best model: interaction

# compute effect sizes and show summary of best model (see Extended Table 4)
hist(resid(interaction))

output.best.model <- list(
  standardize_parameters(interaction,method = "basic"),
  summary(interaction),
  anova(interaction))
output.best.model

## summer 2021 
data.selection <- Data_full %>% filter(SubplotID%in%c("RP_C","RP_SN")) %>% filter(fRegion%in%c("Alb","Hai"))
data.selection <- data.selection[,c("BP_SU21","Rich_SU21","Rich_SU21.sqr","fRegion","LUI","potProductivity_aboveground",
                                    "ClimData_SM10_SU21","JulDay_SU21","PlotID")]
null.model <- lmer(BP_SU21 ~ 1 + (1|PlotID), data=data.selection[!is.na(data.selection$BP_SU21),])
Model.selection.lmer(data.selection)

# selected model
final.model <- lmer(BP_SU21 ~ ClimData_SM10_SU21 + potProductivity_aboveground + fRegion + Rich_SU21 + LUI + (1 | PlotID),
                    data=data.selection[!is.na(data.selection$BP_SU21),])

# test for interaction
interaction <- lmer(BP_SU21 ~ ClimData_SM10_SU21 + potProductivity_aboveground + fRegion * Rich_SU21 + LUI + (1 | PlotID),
                    data=data.selection[!is.na(data.selection$BP_SU21),])
which(AIC(final.model,interaction)[,2]==min(AIC(final.model,interaction)[,2])) # Best model: interaction


# compute effect sizes and show summary of best model (see Extended Table 4)
hist(resid(interaction))

output.best.model <- list(
  standardize_parameters(interaction,method = "basic"),
  summary(interaction),
  anova(interaction))
output.best.model


################## Supplement: Hyp 3b - sensitivity analysis (Ext. Table 17 and 18) ################## 

# we always allow Richness to be part of the final model even if it not select based on AIC
# if squared term (testing for non-linear relationships) is selected in the most parsimonious model, we always include the raw richness variable as well

### Only for Schorfheide-Chorin (only new species sown)

## spring 2020
data.selection <- Data_delta %>% filter(Year == 2020, Season == "Spring", fRegion == "Sch")
data.selection <- data.selection[,c("delta_SB","delta_Rich","delta_Rich.sqr")]
null.model <- lm(delta_SB ~ 1, data=data.selection[!is.na(data.selection$delta_SB),])
Model.selection.lm(data.selection) 

# selected model
final.model <- lm(delta_SB ~ delta_Rich + delta_Rich.sqr ,data=data.selection[!is.na(data.selection$delta_SB),])

# compute effect sizes and show summary of best model
hist(resid(final.model))

output.best.model <- list(
  standardize_parameters(final.model,method = "basic"),
  summary(final.model),
  anova(final.model))
output.best.model

## summer 2020
data.selection <- Data_delta %>% filter(Year == 2020, Season == "Summer", fRegion == "Sch")
data.selection <- data.selection[,c("delta_BP","delta_Rich","delta_Rich.sqr")]
null.model <- lm(delta_BP ~ 1, data=data.selection[!is.na(data.selection$delta_BP),])
Model.selection.lm(data.selection) 

# selected model
final.model <- lm(delta_BP ~ delta_Rich,data=data.selection[!is.na(data.selection$delta_BP),])

# compute effect sizes and show summary of best model
hist(resid(final.model))

output.best.model <- list(
  standardize_parameters(final.model,method = "basic"),
  summary(final.model),
  anova(final.model))
output.best.model

## spring 2021
data.selection <- Data_delta %>% filter(Year == 2021, Season == "Spring", fRegion == "Sch")
data.selection <- data.selection[,c("delta_SB","delta_Rich","delta_Rich.sqr")]
null.model <- lm(delta_SB ~ 1, data=data.selection[!is.na(data.selection$delta_SB),])
Model.selection.lm(data.selection) 

# selected model
final.model <- lm(delta_SB ~ delta_Rich,data=data.selection[!is.na(data.selection$delta_SB),])

# compute effect sizes and show summary of best model
hist(resid(final.model))

output.best.model <- list(
  standardize_parameters(final.model,method = "basic"),
  summary(final.model),
  anova(final.model))
output.best.model

## summer 2021
data.selection <- Data_delta %>% filter(Year == 2021, Season == "Summer", fRegion == "Sch")
data.selection <- data.selection[,c("delta_BP","delta_Rich","delta_Rich.sqr")]
null.model <- lm(delta_BP ~ 1, data=data.selection[!is.na(data.selection$delta_BP),])
Model.selection.lm(data.selection) 

# selected model
final.model <- lm(delta_BP ~ delta_Rich,data=data.selection[!is.na(data.selection$delta_BP),])

# compute effect sizes and show summary of best model
hist(resid(final.model))

output.best.model <- list(
  standardize_parameters(final.model,method = "basic"),
  summary(final.model),
  anova(final.model))
output.best.model

### Only for Schwaebsche Alb and Hainich-Duen (accidentally sown mixture of new and resident species)

## spring 2020
data.selection <- Data_delta %>% filter(Year == 2020, Season == "Spring", fRegion %in% c("Alb","Hai"))
data.selection <- data.selection[,c("delta_SB","delta_Rich","delta_Rich.sqr","fRegion")]
null.model <- lm(delta_SB ~ 1, data=data.selection[!is.na(data.selection$delta_SB),])
Model.selection.lm(data.selection) 

# selected model
final.model <- lm(delta_SB ~ delta_Rich + fRegion,data=data.selection[!is.na(data.selection$delta_SB),])

# compute effect sizes and show summary of best model (see Extended Table 5)
hist(resid(final.model))

output.best.model <- list(
  standardize_parameters(final.model,method = "basic"),
  summary(final.model),
  anova(final.model))
output.best.model


## summer 2020
data.selection <- Data_delta %>% filter(Year == 2020, Season == "Summer", fRegion %in% c("Alb","Hai"))
data.selection <- data.selection[,c("delta_BP","delta_Rich","delta_Rich.sqr","fRegion")]
null.model <- lm(delta_BP ~ 1, data=data.selection[!is.na(data.selection$delta_BP),])
Model.selection.lm(data.selection) 

# selected model
final.model <- lm(delta_BP ~ delta_Rich + fRegion,data=data.selection[!is.na(data.selection$delta_BP),])

# compute effect sizes and show summary of best model (see Extended Table 5)
hist(resid(final.model))

output.best.model <- list(
  standardize_parameters(final.model,method = "basic"),
  summary(final.model),
  anova(final.model))
output.best.model

## spring 2021
data.selection <- Data_delta %>% filter(Year == 2021, Season == "Spring", fRegion %in% c("Alb","Hai"))
data.selection <- data.selection[,c("delta_SB","delta_Rich","delta_Rich.sqr","fRegion")]
null.model <- lm(delta_SB ~ 1, data=data.selection[!is.na(data.selection$delta_SB),])
Model.selection.lm(data.selection) 

# selected model
final.model <- lm(delta_SB ~ delta_Rich + delta_Rich.sqr,data=data.selection[!is.na(data.selection$delta_SB),])

# compute effect sizes and show summary of best model (see Extended Table 5)
hist(resid(final.model))

output.best.model <- list(
  standardize_parameters(final.model,method = "basic"),
  summary(final.model),
  anova(final.model))
output.best.model

## summer 2021
data.selection <- Data_delta %>% filter(Year == 2021, Season == "Summer", fRegion %in% c("Alb","Hai"))
data.selection <- data.selection[,c("delta_BP","delta_Rich","delta_Rich.sqr","fRegion")]
null.model <- lm(delta_BP ~ 1, data=data.selection[!is.na(data.selection$delta_BP),])
Model.selection.lm(data.selection) 

# selected model
final.model <- lm(delta_BP ~ delta_Rich,data=data.selection[!is.na(data.selection$delta_BP),])

# compute effect sizes and show summary of best model (see Extended Table 5)
hist(resid(final.model))

output.best.model <- list(
  standardize_parameters(final.model,method = "basic"),
  summary(final.model),
  anova(final.model))
output.best.model

################## Supplement: Differences in potential productivity between Treatments (Ext. Table 19) ################## 


model.design <- lm(potProductivity_aboveground ~ SubplotID, data = Data_full)

summary(model.design)

```

Figures

```{r Figures, echo=FALSE, fig.height=9, fig.width=9}

Alb.colour.point <- "#74c476"
Hai.colour.point <- "#9ecae1"
Sch.colour.point <- "#fecc5c"

Alb.line.colour <- "#006d2c"
Hai.line.colour <- "#225ea8"
Sch.line.colour <- "#d95f0e"

linetype.not.significant <- "longdash"

figure.savePath <- "C:/Users/Karl Andraczek/Desktop/Promotion/Paper/First manuscript/rawFigures"

################## Figure 2a,b: Species richness and shannon diversity across regions and treatments ################## 

## Fig2a: Richness per treatment and season

Figure2a_summary <- Data_full %>%
  dplyr::select(SubplotID,fRegion,
                Rich_SP20,Rich_SU20,Rich_SP21,Rich_SU21) %>%
  gather(Rich_measure, measurement, 
         c(Rich_SP20,Rich_SU20,Rich_SP21,Rich_SU21), factor_key=TRUE) %>%
  group_by(SubplotID,fRegion,Rich_measure) %>%
  mutate(Season = as.factor(if_else(grepl("SP",Rich_measure),"Spring","Summer")),
         Year = as.factor(if_else(grepl("20",Rich_measure),"2020","2021")),
         Season_Year = as.factor(paste(Season,Year,sep=" ")),
         SubplotID = as.factor(SubplotID)) %>%
  drop_na() %>%
  group_by(Season_Year,SubplotID) %>%
  mutate(n = n()) %>%
  mutate(Treatment_n = paste(SubplotID,paste("\n n=",n,sep=""),sep=" "))

Figure2a_summary$Season_Year <- factor(Figure2a_summary$Season_Year,
                                      levels = c("Spring 2020","Summer 2020","Spring 2021","Summer 2021"))

postscript(paste0(figure.savePath,"/Figure2a.eps"),width = 10.0, height = 5.0)
ggplot(data=Figure2a_summary, aes(x=fRegion, y=measurement, fill=SubplotID)) +
  stat_boxplot(geom = "errorbar", width = 0.25, position=position_dodge(width = 0.5)) +
  geom_boxplot(width=0.5, position=position_dodge(width = 0.5)) +
  facet_nested(. ~ Year + Season, scales="free") +
  theme_bw() +
  theme(strip.text.x = element_text(size = 11),
        strip.text.y = element_text(size = 11)) +
  ylab(bquote('Species richness '(m^-2))) +
  xlab('Regions') +
  theme(axis.title.x = element_text(margin = margin(t = 10, r = 0, b = 0, l = 0), size=19)) +
  theme(axis.title.y = element_text(margin = margin(t = 0, r = 10, b = 0, l = 0), size=19)) +
  theme(legend.title = element_text(size = 13),
        legend.text = element_text(size = 13),
        legend.position = "bottom") +
  theme(axis.text.x = element_text(color = "black",size = 15),
        axis.text.y = element_text(color = "black",size = 15)) +
  scale_fill_manual(name = "Treatment",values=c("#bdbdbd","#fff7bc","#d95f0e"))
dev.off()

## Fig2b: Diversity per treatment and season

Fig2b_summary <- Data_full %>%
  dplyr::select(SubplotID,
                Div_SP20,Div_SU20,Div_SP21,Div_SU21) %>%
  gather(Div_measure, measurement, 
         c(Div_SP20,Div_SU20,Div_SP21,Div_SU21), factor_key=TRUE) %>%
  group_by(SubplotID,Div_measure) %>%
  mutate(Season = as.factor(if_else(grepl("SP",Div_measure),"Spring","Summer")),
         Year = as.factor(if_else(grepl("20",Div_measure),"2020","2021")),
         Season_Year = as.factor(paste(Season,Year,sep=" ")),
         SubplotID = as.factor(SubplotID)) %>%
  drop_na() %>%
  group_by(Season_Year,SubplotID) %>%
  mutate(n = n()) %>%
  mutate(Treatment_n = paste(SubplotID,paste("\n n=",n,sep=""),sep=" "))

Fig2b_summary$Season_Year <- factor(Fig2b_summary$Season_Year,
                                      levels = c("Spring 2020","Summer 2020","Spring 2021","Summer 2021"))

postscript(paste0(figure.savePath,"/Fig2b.eps"),width = 10.0, height = 5.0)
ggplot(data=Fig2b_summary, aes(x=Season, y=measurement, fill=SubplotID)) +
  stat_boxplot(geom = "errorbar", width = 0.25, position=position_dodge(width = 0.5)) +
  geom_boxplot(width=0.5, position=position_dodge(width = 0.5)) +
  facet_nested(. ~ Year, scales="free") +
  theme_bw() +
  theme(strip.text.x = element_text(size = 11),
        strip.text.y = element_text(size = 11)) +
  ylab('Shannon Diversity Index') +
  xlab('Season') +
  theme(axis.title.x = element_text(margin = margin(t = 10, r = 0, b = 0, l = 0), size=19)) +
  theme(axis.title.y = element_text(margin = margin(t = 0, r = 10, b = 0, l = 0), size=19)) +
  theme(legend.title = element_text(size = 13),
        legend.text = element_text(size = 13),
        legend.position = "bottom") +
  theme(axis.text.x = element_text(color = "black",size = 15),
        axis.text.y = element_text(color = "black",size = 15)) +
  scale_fill_manual(name = "Treatment",values=c("#bdbdbd","#fff7bc","#d95f0e"))
dev.off()

################## Figure 3: Overall negative correlation between richness and productivity in managed grasslands ################## 

## Fig3: 

# for overall data - spring 2020

Fig3.a.Data <- Data %>% filter(SubplotID=="EP_C")
Fig3.a.Data <- Fig3.a.Data[,c("SB_SP20","Rich_SP20","fRegion","potProductivity_aboveground","ClimData_SM10_SP20","JulDay_SP20")]
Fig3.a.best.model <- lm(SB_SP20 ~ ClimData_SM10_SP20 + potProductivity_aboveground + fRegion*Rich_SP20,data=Fig3.a.Data[!is.na(Fig3.a.Data$SB_SP20),])

mean(Fig3.a.Data$ClimData_SM10_SP20,na.rm=T) # global mean to calculate intercepts
mean(Fig3.a.Data$potProductivity_aboveground,na.rm=T) # global mean to calculate intercepts

Fig3.a <- ggplot(Data[Data$SubplotID=="EP_C",], aes(x=Rich_SP20, y=SB_SP20, color = fRegion)) +
  geom_point(aes(fill=fRegion),shape = 21, colour = "black", size = 5, stroke = 1) +
  geom_segment(aes(x=min(Fig3.a.Data$Rich_SP20[which(Fig3.a.Data$fRegion=="Alb")], na.rm=T),
                   y=coef(Fig3.a.best.model)[[1]] + 
                     (31.29364*1.519774) + (0.01905224*532.445531) +
                     min(Fig3.a.Data$Rich_SP20[which(Fig3.a.Data$fRegion=="Alb")], na.rm=T) * 
                     coef(Fig3.a.best.model)[[6]],
                   xend = max(Fig3.a.Data$Rich_SP20[which(Fig3.a.Data$fRegion=="Alb")], na.rm=T),
                   yend = coef(Fig3.a.best.model)[[1]] + 
                     (31.29364*1.519774) + (0.01905224*532.445531) +
                     max(Fig3.a.Data$Rich_SP20[which(Fig3.a.Data$fRegion=="Alb")], na.rm=T) *
                     coef(Fig3.a.best.model)[[6]]),
               size=2,colour=Alb.line.colour,linetype = linetype.not.significant) + 
  geom_segment(aes(x=min(Fig3.a.Data$Rich_SP20[which(Fig3.a.Data$fRegion=="Hai")], na.rm=T),
                   y=coef(Fig3.a.best.model)[[1]] + coef(Fig3.a.best.model)[[4]] +
                     (31.29364*1.519774) + (0.01905224*532.445531) +
                     min(Fig3.a.Data$Rich_SP20[which(Fig3.a.Data$fRegion=="Hai")], na.rm=T) * 
                     (coef(Fig3.a.best.model)[[6]] + coef(Fig3.a.best.model)[[7]]),
                   xend = max(Fig3.a.Data$Rich_SP20[which(Fig3.a.Data$fRegion=="Hai")], na.rm=T),
                   yend = coef(Fig3.a.best.model)[[1]] + coef(Fig3.a.best.model)[[4]] +
                     (31.29364*1.519774) + (0.01905224*532.445531) +
                     max(Fig3.a.Data$Rich_SP20[which(Fig3.a.Data$fRegion=="Hai")], na.rm=T) *
                     (coef(Fig3.a.best.model)[[6]] + coef(Fig3.a.best.model)[[7]])),
               size=2,colour=Hai.line.colour,linetype = linetype.not.significant) +
  geom_segment(aes(x=min(Fig3.a.Data$Rich_SP20[which(Fig3.a.Data$fRegion=="Sch")], na.rm=T),
                   y=coef(Fig3.a.best.model)[[1]] + coef(Fig3.a.best.model)[[5]] +
                     (31.29364*1.519774) + (0.01905224*532.445531) +
                     min(Fig3.a.Data$Rich_SP20[which(Fig3.a.Data$fRegion=="Sch")], na.rm=T) * 
                     (coef(Fig3.a.best.model)[[6]] + coef(Fig3.a.best.model)[[8]]),
                   xend = max(Fig3.a.Data$Rich_SP20[which(Fig3.a.Data$fRegion=="Sch")], na.rm=T),
                   yend = coef(Fig3.a.best.model)[[1]] + coef(Fig3.a.best.model)[[5]] +
                     (31.29364*1.519774) + (0.01905224*532.445531) +
                     max(Fig3.a.Data$Rich_SP20[which(Fig3.a.Data$fRegion=="Sch")], na.rm=T) *
                     (coef(Fig3.a.best.model)[[6]] + coef(Fig3.a.best.model)[[8]])),
               size=2,colour=Sch.line.colour) +
  ylab(bquote('Biomass produced '(g/m^2))) +
  xlab('') +
  theme_bw() +
  theme(panel.grid.major = element_blank(),panel.grid.minor = element_blank()) +
  theme(axis.title.x = element_text(margin = margin(t = 10, r = 0, b = 0, l = 0), size=19)) +
  theme(axis.title.y = element_text(margin = margin(t = 0, r = 10, b = 0, l = 0), size=19)) +
  theme(legend.title = element_text(size = 13),
        legend.text = element_text(size = 13)) +
  theme(axis.text.x = element_text(color = "black",size = 15),
        axis.text.y = element_text(color = "black",size = 15)) +
  scale_fill_manual(values=c(Alb.colour.point,Hai.colour.point,Sch.colour.point)) +
  scale_color_manual(values=c(Alb.colour.point,Hai.colour.point,Sch.colour.point)) +
  labs(title = "Spring 2020:",size=15) +
  xlim(0,35) +
  ylim(-40,400)

# for overall data - spring 2021

Fig3.b.Data <- Data %>% filter(SubplotID=="EP_C")
Fig3.b.Data <- Fig3.b.Data[,c("SB_SP21","Rich_SP21","ClimData_SM10_SP21","potProductivity_aboveground","JulDay_SP21")]
Fig3.b.best.model <- lm(SB_SP21 ~ Rich_SP21 + ClimData_SM10_SP21 + potProductivity_aboveground + JulDay_SP21,data=Fig3.b.Data[!is.na(Fig3.b.Data$SB_SP21),])

mean(Fig3.b.Data$potProductivity_aboveground,na.rm=T) # global mean to calculate intercepts
mean(Fig3.b.Data$ClimData_SM10_SP21,na.rm=T) # global mean to calculate intercepts
mean(Fig3.b.Data$JulDay_SP21,na.rm=T) # global mean to calculate intercepts

Fig3.b <- ggplot(Data[Data$SubplotID=="EP_C",], aes(x=Rich_SP21, y=SB_SP21, color = fRegion)) +
  geom_point(aes(fill=fRegion),shape = 21, colour = "black", size = 5, stroke = 1) +
  geom_segment(aes(x=min(Fig3.b.Data$Rich_SP21, na.rm=T),
                   y=coef(Fig3.b.best.model)[[1]] + 
                     (0.01905224*87.0536235) + (37.36341*0.7070223) + (124.4658*3.3342707) +
                     min(Fig3.b.Data$Rich_SP21, na.rm=T) * 
                     coef(Fig3.b.best.model)[[2]],
                   xend = max(Fig3.b.Data$Rich_SP21, na.rm=T),
                   yend = coef(Fig3.b.best.model)[[1]] + 
                     (0.01905224*87.0536235) + (37.36341*0.7070223) + (124.4658*3.3342707) +
                     max(Fig3.b.Data$Rich_SP21, na.rm=T) *
                     coef(Fig3.b.best.model)[[2]]),
               size=2,colour="black") + 
  ylab('') +
  xlab('') +
  theme_bw() +
  theme(panel.grid.major = element_blank(),panel.grid.minor = element_blank()) +
  theme(axis.title.x = element_text(margin = margin(t = 10, r = 0, b = 0, l = 0), size=19)) +
  theme(axis.title.y = element_text(margin = margin(t = 0, r = 10, b = 0, l = 0), size=19)) +
  theme(legend.title = element_text(size = 13),
        legend.text = element_text(size = 13)) +
  theme(axis.text.x = element_text(color = "black",size = 15),
        axis.text.y = element_text(color = "black",size = 15)) +
  scale_fill_manual(values=c(Alb.colour.point,Hai.colour.point,Sch.colour.point)) +
  scale_color_manual(values=c(Alb.colour.point,Hai.colour.point,Sch.colour.point)) +
  labs(title = "Spring 2021:",size=15) +
  xlim(0,35) +
  ylim(-40,400)

# for the subset EP_C which were in one field together with a RP plot - spring 2020
  
Fig3.c.Data <- Data_full %>% filter(SubplotID=="EP_C")
Fig3.c.Data <- Fig3.c.Data[,c("SB_SP20","Rich_SP20","fRegion","potProductivity_aboveground","ClimData_SM10_SP20","JulDay_SP20")]
Fig3.c.best.model <- lm(SB_SP20 ~ fRegion * Rich_SP20 + potProductivity_aboveground,data=Fig3.c.Data[!is.na(Fig3.c.Data$SB_SP20),])

mean(Fig3.c.Data$potProductivity_aboveground,na.rm=T) # global mean to calculate intercepts

Fig3.c <- ggplot(Data_full[Data_full$SubplotID=="EP_C",], aes(x=Rich_SP20, y=SB_SP20, color = fRegion)) +
  geom_point(aes(fill=fRegion),shape = 21, colour = "black", size = 5, stroke = 1) +
  geom_segment(aes(x=min(Fig3.c.Data$Rich_SP20[which(Fig3.c.Data$fRegion=="Alb")], na.rm=T),
                   y=coef(Fig3.c.best.model)[[1]] +
                     (0.02407143*710.895664) + 
                     min(Fig3.c.Data$Rich_SP20[which(Fig3.c.Data$fRegion=="Alb")], na.rm=T) * 
                     coef(Fig3.c.best.model)[[4]],
                   xend = max(Fig3.c.Data$Rich_SP20[which(Fig3.c.Data$fRegion=="Alb")], na.rm=T),
                   yend = coef(Fig3.c.best.model)[[1]] + 
                     (0.02407143*710.895664) + 
                     max(Fig3.c.Data$Rich_SP20[which(Fig3.c.Data$fRegion=="Alb")], na.rm=T) *
                     coef(Fig3.c.best.model)[[4]]),
               size=2,colour=Alb.line.colour,linetype=linetype.not.significant) + 
  geom_segment(aes(x=min(Fig3.c.Data$Rich_SP20[which(Fig3.c.Data$fRegion=="Hai")], na.rm=T),
                   y=coef(Fig3.c.best.model)[[1]] + coef(Fig3.c.best.model)[[2]] +
                     (0.02407143*710.895664) + 
                     min(Fig3.c.Data$Rich_SP20[which(Fig3.c.Data$fRegion=="Hai")], na.rm=T) * 
                     (coef(Fig3.c.best.model)[[4]] + coef(Fig3.c.best.model)[[6]]),
                   xend = max(Fig3.c.Data$Rich_SP20[which(Fig3.c.Data$fRegion=="Hai")], na.rm=T),
                   yend = coef(Fig3.c.best.model)[[1]] + coef(Fig3.c.best.model)[[2]] +
                     (0.02407143*710.895664) + 
                     max(Fig3.c.Data$Rich_SP20[which(Fig3.c.Data$fRegion=="Hai")], na.rm=T) *
                     (coef(Fig3.c.best.model)[[4]] + coef(Fig3.c.best.model)[[6]])),
               size=2,colour=Hai.line.colour,linetype=linetype.not.significant) +
  ylab(bquote('Biomass produced '(g/m^2))) +
  xlab(bquote('Species richness '(m^-2))) +
  theme_bw() +
  theme(panel.grid.major = element_blank(),panel.grid.minor = element_blank()) +
  theme(axis.title.x = element_text(margin = margin(t = 10, r = 0, b = 0, l = 0), size=19)) +
  theme(axis.title.y = element_text(margin = margin(t = 0, r = 10, b = 0, l = 0), size=19)) +
  theme(legend.title = element_text(size = 13),
        legend.text = element_text(size = 13)) +
  theme(axis.text.x = element_text(color = "black",size = 15),
        axis.text.y = element_text(color = "black",size = 15)) +
  scale_fill_manual(values=c(Alb.colour.point,Hai.colour.point,Sch.colour.point)) +
  scale_color_manual(values=c(Alb.colour.point,Hai.colour.point,Sch.colour.point)) +
  labs(title = "Spring 2020:",size=15) +
  xlim(0,35) +
  ylim(-40,400)

# for the subset EP_C which were in one field together with a RP plot - spring 2021

Fig3.d.Data <- Data_full %>% filter(SubplotID=="EP_C")
Fig3.d.Data <- Fig3.d.Data[,c("SB_SP21","Rich_SP21","potProductivity_aboveground","ClimData_SM10_SP21","JulDay_SP21")]
Fig3.d.best.model <- lm(SB_SP21 ~ Rich_SP21 + ClimData_SM10_SP21 + potProductivity_aboveground + JulDay_SP21,data=Fig3.d.Data[!is.na(Fig3.d.Data$SB_SP21),])

mean(Fig3.d.Data$ClimData_SM10_SP21,na.rm=T) # global mean to calculate intercepts
mean(Fig3.d.Data$potProductivity_aboveground,na.rm=T) # global mean to calculate intercepts
mean(Fig3.d.Data$JulDay_SP21,na.rm=T) # global mean to calculate intercepts

Fig3.d <- ggplot(Data_full[Data_full$SubplotID=="EP_C",], aes(x=Rich_SP21, y=SB_SP21, color = fRegion)) +
  geom_point(aes(fill=fRegion),shape = 21, colour = "black", size = 5, stroke = 1) +
  geom_segment(aes(x=min(Fig3.d.Data$Rich_SP21, na.rm=T),
                   y=coef(Fig3.d.best.model)[[1]] + 
                     (36.40467*1.267367) + (0.02407143*308.388213) + (123.6512*2.034359) + 
                     min(Fig3.d.Data$Rich_SP21, na.rm=T) * 
                     coef(Fig3.d.best.model)[[2]],
                   xend = max(Fig3.d.Data$Rich_SP21, na.rm=T),
                   yend = coef(Fig3.d.best.model)[[1]] + 
                     (36.40467*1.267367) + (0.02407143*308.388213) + (123.6512*2.034359) + 
                     max(Fig3.d.Data$Rich_SP21, na.rm=T) *
                     coef(Fig3.d.best.model)[[2]]),
               size=2,colour="black",linetype=linetype.not.significant) + 
  ylab('') +
  xlab(bquote('Species richness '(m^-2))) +
  theme_bw() +
  theme(panel.grid.major = element_blank(),panel.grid.minor = element_blank()) +
  theme(axis.title.x = element_text(margin = margin(t = 10, r = 0, b = 0, l = 0), size=19)) +
  theme(axis.title.y = element_text(margin = margin(t = 0, r = 10, b = 0, l = 0), size=19)) +
  theme(legend.title = element_text(size = 13),
        legend.text = element_text(size = 13)) +
  theme(axis.text.x = element_text(color = "black",size = 15),
        axis.text.y = element_text(color = "black",size = 15)) +
  scale_fill_manual(values=c(Alb.colour.point,Hai.colour.point,Sch.colour.point)) +
  scale_color_manual(values=c(Alb.colour.point,Hai.colour.point,Sch.colour.point)) +
  labs(title = "Spring 2021:",size=15) +
  xlim(0,35) +
  ylim(-40,400) +
  theme(legend.position = "bottom")

# save plots

postscript(paste0(figure.savePath,"/Figure3a.eps"),width = 10.0, height = 10.0)
Fig3.a + theme(legend.position="none")
dev.off()
postscript(paste0(figure.savePath,"/Figure3b.eps"),width = 10.0, height = 10.0)
Fig3.b + theme(legend.position="none")
dev.off()
postscript(paste0(figure.savePath,"/Figure3c.eps"),width = 10.0, height = 10.0)
Fig3.c + theme(legend.position="none")
dev.off()
postscript(paste0(figure.savePath,"/Figure3d.eps"),width = 10.0, height = 10.0)
Fig3.d + theme(legend.position="none")
dev.off()

################## Figure 4a: Relationship between richness and productivity when homogenizing land-use ################## 

# spring 2020

Fig4a.a.Data <- Data_full %>% filter(SubplotID=="RP_C")
Fig4a.a.Data <- Fig4a.a.Data[,c("SB_SP20","Rich_SP20","fRegion","LUI","potProductivity_aboveground","ClimData_SM10_SP20","JulDay_SP20")]
Fig4a.a.best.model <- lm(SB_SP20 ~ fRegion + Rich_SP20 + potProductivity_aboveground + ClimData_SM10_SP20,data=Fig4a.a.Data[!is.na(Fig4a.a.Data$SB_SP20),])

mean(Fig4a.a.Data$potProductivity_aboveground,na.rm=T) # global mean to calculate intercepts
mean(Fig4a.a.Data$ClimData_SM10_SP20,na.rm=T) # global mean to calculate intercepts

Fig4a.a <- ggplot(Data_full[Data_full$SubplotID=="RP_C",], aes(x=Rich_SP20, y=SB_SP20, color = fRegion)) +
  geom_point(aes(fill=fRegion),shape = 21, colour = "black", size = 5, stroke = 1) +
  geom_segment(aes(x=min(Fig4a.a.Data$Rich_SP20[which(Fig4a.a.Data$fRegion=="Alb")], na.rm=T),
                   y=coef(Fig4a.a.best.model)[[1]] + 
                     (0.02058537*116.900547) + (29.82166*-1.671127) +
                     min(Fig4a.a.Data$Rich_SP20[which(Fig4a.a.Data$fRegion=="Alb")], na.rm=T) * 
                     coef(Fig4a.a.best.model)[[4]],
                   xend = max(Fig4a.a.Data$Rich_SP20[which(Fig4a.a.Data$fRegion=="Alb")], na.rm=T),
                   yend = coef(Fig4a.a.best.model)[[1]] + 
                     (0.02058537*116.900547) + (29.82166*-1.671127) +
                     max(Fig4a.a.Data$Rich_SP20[which(Fig4a.a.Data$fRegion=="Alb")], na.rm=T) *
                     coef(Fig4a.a.best.model)[[4]]),
               size=2,colour=Alb.line.colour,linetype=linetype.not.significant) + 
  geom_segment(aes(x=min(Fig4a.a.Data$Rich_SP20[which(Fig4a.a.Data$fRegion=="Hai")], na.rm=T),
                   y=coef(Fig4a.a.best.model)[[1]] + coef(Fig4a.a.best.model)[[2]] + 
                     (0.02058537*116.900547) + (29.82166*-1.671127) +
                     min(Fig4a.a.Data$Rich_SP20[which(Fig4a.a.Data$fRegion=="Hai")], na.rm=T) * 
                     coef(Fig4a.a.best.model)[[4]],
                   xend = max(Fig4a.a.Data$Rich_SP20[which(Fig4a.a.Data$fRegion=="Hai")], na.rm=T),
                   yend = coef(Fig4a.a.best.model)[[1]] + coef(Fig4a.a.best.model)[[2]] + 
                     (0.02058537*116.900547) + (29.82166*-1.671127) +
                     max(Fig4a.a.Data$Rich_SP20[which(Fig4a.a.Data$fRegion=="Hai")], na.rm=T) *
                     coef(Fig4a.a.best.model)[[4]]),
               size=2,colour=Hai.line.colour,linetype=linetype.not.significant) + 
  geom_segment(aes(x=min(Fig4a.a.Data$Rich_SP20[which(Fig4a.a.Data$fRegion=="Sch")], na.rm=T),
                   y=coef(Fig4a.a.best.model)[[1]] + coef(Fig4a.a.best.model)[[3]] + 
                     (0.02058537*116.900547) + (29.82166*-1.671127) +
                     min(Fig4a.a.Data$Rich_SP20[which(Fig4a.a.Data$fRegion=="Sch")], na.rm=T) * 
                     coef(Fig4a.a.best.model)[[4]],
                   xend = max(Fig4a.a.Data$Rich_SP20[which(Fig4a.a.Data$fRegion=="Sch")], na.rm=T),
                   yend = coef(Fig4a.a.best.model)[[1]] + coef(Fig4a.a.best.model)[[3]] + 
                     (0.02058537*116.900547) + (29.82166*-1.671127) +
                     max(Fig4a.a.Data$Rich_SP20[which(Fig4a.a.Data$fRegion=="Sch")], na.rm=T) *
                     coef(Fig4a.a.best.model)[[4]]),
               size=2,colour=Sch.line.colour,linetype=linetype.not.significant) + 
  ylab(bquote('Biomass produced '(g/m^2))) +
  xlab('') +
  theme_bw() +
  theme(panel.grid.major = element_blank(),panel.grid.minor = element_blank()) +
  theme(axis.title.x = element_text(margin = margin(t = 10, r = 0, b = 0, l = 0), size=19)) +
  theme(axis.title.y = element_text(margin = margin(t = 0, r = 10, b = 0, l = 0), size=19)) +
  theme(legend.title = element_text(size = 13),
        legend.text = element_text(size = 13)) +
  theme(axis.text.x = element_text(color = "black",size = 15),
        axis.text.y = element_text(color = "black",size = 15)) +
  scale_fill_manual(values=c(Alb.colour.point,Hai.colour.point,Sch.colour.point)) +
  scale_color_manual(values=c(Alb.colour.point,Hai.colour.point,Sch.colour.point)) +
  labs(title = "Spring 2020:",size=15) +
  ylim(-200,450) +
  xlim(0,25)

# summer 2020

Fig4a.b.Data <- Data_full %>% filter(SubplotID=="RP_C")
Fig4a.b.Data <- Fig4a.b.Data[,c("BP_SU20","Rich_SU20","fRegion","LUI","potProductivity_aboveground","ClimData_SM10_SU20","JulDay_SU20")]
Fig4a.b.best.model <- lm(BP_SU20 ~ potProductivity_aboveground + JulDay_SU20 + ClimData_SM10_SU20 + Rich_SU20 + LUI,data=Fig4a.b.Data[!is.na(Fig4a.b.Data$BP_SU20),])

mean(Fig4a.b.Data$JulDay_SU20,na.rm=T) # global mean to calculate intercepts
mean(Fig4a.b.Data$ClimData_SM10_SU20,na.rm=T) # global mean to calculate intercepts
mean(Fig4a.b.Data$potProductivity_aboveground,na.rm=T) # global mean to calculate intercepts
mean(Fig4a.b.Data$LUI,na.rm=T) # global mean to calculate intercepts

Fig4a.b <- ggplot(Data_full[Data_full$SubplotID=="RP_C",], aes(x=Rich_SU20, y=BP_SU20, color = fRegion)) +
  geom_point(aes(fill=fRegion),shape = 21, colour = "black", size = 5, stroke = 1) +
  geom_segment(aes(x=min(Fig4a.b.Data$Rich_SU20, na.rm=T),
                   y=coef(Fig4a.b.best.model)[[1]] + 
                     (217.6 * 8.4906072) + (23.7223 * 0.2317019) + (0.02058537 * 1085.3750334) + (1.966957 * -35.9624834) + 
                     min(Fig4a.b.Data$Rich_SU20, na.rm=T) * 
                     coef(Fig4a.b.best.model)[[5]],
                   xend = max(Fig4a.b.Data$Rich_SU20, na.rm=T),
                   yend = coef(Fig4a.b.best.model)[[1]] + 
                     (217.6 * 8.4906072) + (23.7223 * 0.2317019) + (0.02058537 * 1085.3750334) + (1.966957 * -35.9624834) + 
                     max(Fig4a.b.Data$Rich_SU20, na.rm=T) *
                     coef(Fig4a.b.best.model)[[5]]),
               size=2,colour="black") + 
  ylab('') +
  xlab('') +
  theme_bw() +
  theme(panel.grid.major = element_blank(),panel.grid.minor = element_blank()) +
  theme(axis.title.x = element_text(margin = margin(t = 10, r = 0, b = 0, l = 0), size=19)) +
  theme(axis.title.y = element_text(margin = margin(t = 0, r = 10, b = 0, l = 0), size=19)) +
  theme(legend.title = element_text(size = 13),
        legend.text = element_text(size = 13)) +
  theme(axis.text.x = element_text(color = "black",size = 15),
        axis.text.y = element_text(color = "black",size = 15)) +
  scale_fill_manual(values=c(Alb.colour.point,Hai.colour.point,Sch.colour.point)) +
  scale_color_manual(values=c(Alb.colour.point,Hai.colour.point,Sch.colour.point)) +
  labs(title = "Summer 2020:",size=15) +
  ylim(-200,450) +
  xlim(0,25)

# spring 2021

Fig4a.c.Data <- Data_full %>% filter(SubplotID=="RP_C")
Fig4a.c.Data <- Fig4a.c.Data[,c("SB_SP21","Rich_SP21","fRegion","LUI","potProductivity_aboveground","ClimData_SM10_SP21","JulDay_SP21")]
Fig4a.c.best.model <- lm(SB_SP21 ~ ClimData_SM10_SP21 + potProductivity_aboveground + fRegion + Rich_SP21,data=Fig4a.c.Data[!is.na(Fig4a.c.Data$SB_SP21),])

mean(Fig4a.c.Data$potProductivity_aboveground,na.rm=T) # global mean to calculate intercepts
mean(Fig4a.c.Data$ClimData_SM10_SP21,na.rm=T) # global mean to calculate intercepts

Fig4a.c <- ggplot(Data_full[Data_full$SubplotID=="RP_C",], aes(x=Rich_SP21, y=SB_SP21, color = fRegion)) +
  geom_point(aes(fill=fRegion),shape = 21, colour = "black", size = 5, stroke = 1) +
  geom_segment(aes(x=min(Fig4a.c.Data$Rich_SP21[which(Fig4a.c.Data$fRegion=="Alb")], na.rm=T),
                   y=coef(Fig4a.c.best.model)[[1]] + 
                     (0.02058537*503.00266909) + (36.5068*-0.33994143) +
                     min(Fig4a.c.Data$Rich_SP21[which(Fig4a.c.Data$fRegion=="Alb")], na.rm=T) * 
                     coef(Fig4a.c.best.model)[[6]],
                   xend = max(Fig4a.c.Data$Rich_SP21[which(Fig4a.c.Data$fRegion=="Alb")], na.rm=T),
                   yend = coef(Fig4a.c.best.model)[[1]] + 
                     (0.02058537*503.00266909) + (36.5068*-0.33994143) +
                     max(Fig4a.c.Data$Rich_SP21[which(Fig4a.c.Data$fRegion=="Alb")], na.rm=T) *
                     coef(Fig4a.c.best.model)[[6]]),
               size=2,colour=Alb.line.colour,linetype=linetype.not.significant) + 
  geom_segment(aes(x=min(Fig4a.c.Data$Rich_SP21[which(Fig4a.c.Data$fRegion=="Hai")], na.rm=T),
                   y=coef(Fig4a.c.best.model)[[1]] + coef(Fig4a.c.best.model)[[4]] +
                     (0.02058537*503.00266909) + (36.5068*-0.33994143) +
                     min(Fig4a.c.Data$Rich_SP21[which(Fig4a.c.Data$fRegion=="Hai")], na.rm=T) * 
                     coef(Fig4a.c.best.model)[[6]],
                   xend = max(Fig4a.c.Data$Rich_SP21[which(Fig4a.c.Data$fRegion=="Hai")], na.rm=T),
                   yend = coef(Fig4a.c.best.model)[[1]] + coef(Fig4a.c.best.model)[[4]] +
                     (0.02058537*503.00266909) + (36.5068*-0.33994143) +
                     max(Fig4a.c.Data$Rich_SP21[which(Fig4a.c.Data$fRegion=="Hai")], na.rm=T) *
                     coef(Fig4a.c.best.model)[[6]]),
               size=2,colour=Hai.line.colour,linetype=linetype.not.significant) + 
  geom_segment(aes(x=min(Fig4a.c.Data$Rich_SP21[which(Fig4a.c.Data$fRegion=="Sch")], na.rm=T),
                   y=coef(Fig4a.c.best.model)[[1]] + coef(Fig4a.c.best.model)[[5]] + 
                     (0.02058537*503.00266909) + (36.5068*-0.33994143) +
                     min(Fig4a.c.Data$Rich_SP21[which(Fig4a.c.Data$fRegion=="Sch")], na.rm=T) * 
                     coef(Fig4a.c.best.model)[[6]],
                   xend = max(Fig4a.c.Data$Rich_SP21[which(Fig4a.c.Data$fRegion=="Sch")], na.rm=T),
                   yend = coef(Fig4a.c.best.model)[[1]] + coef(Fig4a.c.best.model)[[5]] +
                     (0.02058537*503.00266909) + (36.5068*-0.33994143) +
                     max(Fig4a.c.Data$Rich_SP21[which(Fig4a.c.Data$fRegion=="Sch")], na.rm=T) *
                     coef(Fig4a.c.best.model)[[6]]),
               size=2,colour=Sch.line.colour,linetype=linetype.not.significant) + 
  ylab('') +
  xlab('') +
  theme_bw() +
  theme(panel.grid.major = element_blank(),panel.grid.minor = element_blank()) +
  theme(axis.title.x = element_text(margin = margin(t = 10, r = 0, b = 0, l = 0), size=19)) +
  theme(axis.title.y = element_text(margin = margin(t = 0, r = 10, b = 0, l = 0), size=19)) +
  theme(legend.title = element_text(size = 13),
        legend.text = element_text(size = 13)) +
  theme(axis.text.x = element_text(color = "black",size = 15),
        axis.text.y = element_text(color = "black",size = 15)) +
  scale_fill_manual(values=c(Alb.colour.point,Hai.colour.point,Sch.colour.point)) +
  scale_color_manual(values=c(Alb.colour.point,Hai.colour.point,Sch.colour.point)) +
  labs(title = "Spring 2021:",size=15) +
  ylim(-200,450) +
  xlim(0,30)

# summer 2021

Fig4a.d.Data <- Data_full %>% filter(SubplotID=="RP_C")
Fig4a.d.Data <- Fig4a.d.Data[,c("BP_SU21","Rich_SU21","fRegion","LUI","potProductivity_aboveground","ClimData_SM10_SU21","JulDay_SU21")]
Fig4a.d.best.model <- lm(BP_SU21 ~ ClimData_SM10_SU21 + potProductivity_aboveground + Rich_SU21 + JulDay_SU21,data=Fig4a.d.Data[!is.na(Fig4a.d.Data$BP_SU21),])

mean(Fig4a.d.Data$ClimData_SM10_SU21,na.rm=T) # global mean to calculate intercepts
mean(Fig4a.d.Data$potProductivity_aboveground,na.rm=T) # global mean to calculate intercepts
mean(Fig4a.d.Data$JulDay_SU21,na.rm=T) # global mean to calculate intercepts

Fig4a.d <- ggplot(Data_full[Data_full$SubplotID=="RP_C",], aes(x=Rich_SU21, y=BP_SU21, color = fRegion)) +
  geom_point(aes(fill=fRegion),shape = 21, colour = "black", size = 5, stroke = 1) +
  geom_segment(aes(x=min(Fig4a.d.Data$Rich_SU21, na.rm=T),
                   y=coef(Fig4a.d.best.model)[[1]] + 
                     (28.96485*-3.563115) + (0.02058537*-2776.895385) + (215.2444*4.238827) + 
                     min(Fig4a.d.Data$Rich_SU21, na.rm=T) * 
                     coef(Fig4a.d.best.model)[[4]],
                   xend = max(Fig4a.d.Data$Rich_SU21, na.rm=T),
                   yend = coef(Fig4a.d.best.model)[[1]] + 
                     (28.96485*-3.563115) + (0.02058537*-2776.895385) + (215.2444*4.238827) + 
                     max(Fig4a.d.Data$Rich_SU21, na.rm=T) *
                     coef(Fig4a.d.best.model)[[4]]),
               size=2,colour="black",linetype=linetype.not.significant) + 
  ylab('') +
  xlab('') +
  theme_bw() +
  theme(panel.grid.major = element_blank(),panel.grid.minor = element_blank()) +
  theme(axis.title.x = element_text(margin = margin(t = 10, r = 0, b = 0, l = 0), size=19)) +
  theme(axis.title.y = element_text(margin = margin(t = 0, r = 10, b = 0, l = 0), size=19)) +
  theme(legend.title = element_text(size = 13),
        legend.text = element_text(size = 13)) +
  theme(axis.text.x = element_text(color = "black",size = 15),
        axis.text.y = element_text(color = "black",size = 15)) +
  scale_fill_manual(values=c(Alb.colour.point,Hai.colour.point,Sch.colour.point)) +
  scale_color_manual(values=c(Alb.colour.point,Hai.colour.point,Sch.colour.point)) +
  labs(title = "Summer 2021:",size=15) +
  theme(legend.position = "bottom") +
  ylim(-200,450) +
  xlim(0,35)


################## Figure 4b: Relationship between richness and productivity when homogenizing land-use and seeds added ################## 

# spring 2020

Fig4b.a.Data <- Data_full %>% filter(SubplotID%in%c("RP_C","RP_SN"))
Fig4b.a.Data <- Fig4b.a.Data[,c("SB_SP20","Rich_SP20","fRegion","LUI","potProductivity_aboveground",
                                "ClimData_SM10_SP20","JulDay_SP20","PlotID")]
Fig4b.a.best.model <- lmer(SB_SP20 ~ potProductivity_aboveground + LUI + fRegion + Rich_SP20 + ClimData_SM10_SP20 + (1 | PlotID),
                          data=Fig4b.a.Data[!is.na(Fig4b.a.Data$SB_SP20),])
  
  mean(Fig4b.a.Data$potProductivity_aboveground,na.rm=T) # global mean to calculate intercepts
  mean(Fig4b.a.Data$LUI,na.rm=T) # global mean to calculate intercepts
  mean(Fig4b.a.Data$ClimData_SM10_SP20,na.rm=T) # global mean to calculate intercepts
  

Fig4b.a <- ggplot(Data_full[Data_full$SubplotID%in%c("RP_C","RP_SN"),], aes(x=Rich_SP20, y=SB_SP20)) +
  geom_point(aes(fill=fRegion),shape = 21, colour = "black", size = 5, stroke = 1) +
  geom_segment(aes(x=min(Fig4b.a.Data$Rich_SP20[which(Fig4b.a.Data$fRegion=="Alb")], na.rm=T),
                   y=fixed.effects(Fig4b.a.best.model)[[1]] + 
                     (0.02291358*168.435209) + (1.966957*-22.169389) + (29.82166*-2.642829) +
                     min(Fig4b.a.Data$Rich_SP20[which(Fig4b.a.Data$fRegion=="Alb")], na.rm=T) * 
                     fixed.effects(Fig4b.a.best.model)[[6]],
                   xend = max(Fig4b.a.Data$Rich_SP20[which(Fig4b.a.Data$fRegion=="Alb")], na.rm=T),
                   yend = fixed.effects(Fig4b.a.best.model)[[1]] + 
                     (0.02291358*168.435209) + (1.966957*-22.169389) + (29.82166*-2.642829) +
                     max(Fig4b.a.Data$Rich_SP20[which(Fig4b.a.Data$fRegion=="Alb")], na.rm=T) *
                     fixed.effects(Fig4b.a.best.model)[[6]]),
               size=2,colour=Alb.line.colour,linetype=linetype.not.significant) + 
  geom_segment(aes(x=min(Fig4b.a.Data$Rich_SP20[which(Fig4b.a.Data$fRegion=="Hai")], na.rm=T),
                   y=fixed.effects(Fig4b.a.best.model)[[1]] + fixed.effects(Fig4b.a.best.model)[[4]] +
                     (0.02291358*168.435209) + (1.966957*-22.169389) + (29.82166*-2.642829) +
                     min(Fig4b.a.Data$Rich_SP20[which(Fig4b.a.Data$fRegion=="Hai")], na.rm=T) * 
                     (fixed.effects(Fig4b.a.best.model)[[6]]),
                   xend = max(Fig4b.a.Data$Rich_SP20[which(Fig4b.a.Data$fRegion=="Hai")], na.rm=T),
                   yend = fixed.effects(Fig4b.a.best.model)[[1]] + fixed.effects(Fig4b.a.best.model)[[4]] +
                     (0.02291358*168.435209) + (1.966957*-22.169389) + (29.82166*-2.642829) +
                     max(Fig4b.a.Data$Rich_SP20[which(Fig4b.a.Data$fRegion=="Hai")], na.rm=T) *
                     (fixed.effects(Fig4b.a.best.model)[[6]])),
               size=2,colour=Hai.line.colour,linetype=linetype.not.significant) +
  geom_segment(aes(x=min(Fig4b.a.Data$Rich_SP20[which(Fig4b.a.Data$fRegion=="Sch")], na.rm=T),
                   y=fixed.effects(Fig4b.a.best.model)[[1]] + fixed.effects(Fig4b.a.best.model)[[5]] +
                     (0.02291358*168.435209) + (1.966957*-22.169389) + (29.82166*-2.642829) +
                     min(Fig4b.a.Data$Rich_SP20[which(Fig4b.a.Data$fRegion=="Sch")], na.rm=T) * 
                     (fixed.effects(Fig4b.a.best.model)[[6]]),
                   xend = max(Fig4b.a.Data$Rich_SP20[which(Fig4b.a.Data$fRegion=="Sch")], na.rm=T),
                   yend = fixed.effects(Fig4b.a.best.model)[[1]] + fixed.effects(Fig4b.a.best.model)[[5]] +
                     (0.02291358*168.435209) + (1.966957*-22.169389) + (29.82166*-2.642829) +
                     max(Fig4b.a.Data$Rich_SP20[which(Fig4b.a.Data$fRegion=="Sch")], na.rm=T) *
                     (fixed.effects(Fig4b.a.best.model)[[6]])),
               size=2,colour=Sch.line.colour,linetype=linetype.not.significant) +
  ylab(bquote('Biomass produced '(g/m^2))) +
  xlab(bquote('Species richness '(m^-2))) +
  theme_bw() +
  theme(panel.grid.major = element_blank(),panel.grid.minor = element_blank()) +
  theme(axis.title.x = element_text(margin = margin(t = 10, r = 0, b = 0, l = 0), size=19)) +
  theme(axis.title.y = element_text(margin = margin(t = 0, r = 10, b = 0, l = 0), size=19)) +
  theme(legend.title = element_text(size = 13),
        legend.text = element_text(size = 13)) +
  theme(axis.text.x = element_text(color = "black",size = 15),
        axis.text.y = element_text(color = "black",size = 15)) +
  scale_fill_manual(values=c(Alb.colour.point,Hai.colour.point,Sch.colour.point)) +
  scale_color_manual(values=c(Alb.colour.point,Hai.colour.point,Sch.colour.point)) +
  labs(title = "Spring 2020:",size=15) +
  ylim(-200,450) +
  xlim(0,25)


# summer 2020

Fig4b.b.Data <- Data_full %>% filter(SubplotID%in%c("RP_C","RP_SN")) 
Fig4b.b.Data <- Fig4b.b.Data[,c("BP_SU20","Rich_SU20","fRegion","LUI","potProductivity_aboveground","ClimData_SM10_SU20","JulDay_SU20","PlotID")]
Fig4b.b.best.model <- lmer(BP_SU20 ~ potProductivity_aboveground + fRegion * Rich_SU20 + LUI + (1 | PlotID),
                          data=Fig4b.b.Data[!is.na(Fig4b.b.Data$BP_SU20),])

mean(Fig4b.b.Data$potProductivity_aboveground,na.rm=T) # global mean to calculate intercepts
mean(Fig4b.b.Data$LUI,na.rm=T) # global mean to calculate intercepts

Fig4b.b <- ggplot(Data_full[Data_full$SubplotID%in%c("RP_C","RP_SN"),], aes(x=Rich_SU20, y=BP_SU20)) +
  geom_point(aes(fill=fRegion),shape = 21, colour = "black", size = 5, stroke = 1) +
  geom_segment(aes(x=min(Fig4b.b.Data$Rich_SU20[which(Fig4b.b.Data$fRegion=="Alb")], na.rm=T),
                   y=fixed.effects(Fig4b.b.best.model)[[1]] + 
                     (0.02291358*45.857421) + (1.966957*-11.543468) +
                     min(Fig4b.b.Data$Rich_SU20[which(Fig4b.b.Data$fRegion=="Alb")], na.rm=T) * 
                     fixed.effects(Fig4b.b.best.model)[[5]],
                   xend = max(Fig4b.b.Data$Rich_SU20[which(Fig4b.b.Data$fRegion=="Alb")], na.rm=T),
                   yend = fixed.effects(Fig4b.b.best.model)[[1]] + 
                     (0.02291358*45.857421) + (1.966957*-11.543468) +
                     max(Fig4b.b.Data$Rich_SU20[which(Fig4b.b.Data$fRegion=="Alb")], na.rm=T) *
                     fixed.effects(Fig4b.b.best.model)[[5]]),
               size=2,colour=Alb.line.colour,linetype=linetype.not.significant) + 
  geom_segment(aes(x=min(Fig4b.b.Data$Rich_SU20[which(Fig4b.b.Data$fRegion=="Hai")], na.rm=T),
                   y=fixed.effects(Fig4b.b.best.model)[[1]] + fixed.effects(Fig4b.b.best.model)[[4]] +
                     (0.02291358*45.857421) + (1.966957*-11.543468) +
                     min(Fig4b.b.Data$Rich_SU20[which(Fig4b.b.Data$fRegion=="Hai")], na.rm=T) * 
                     (fixed.effects(Fig4b.b.best.model)[[5]]+fixed.effects(Fig4b.b.best.model)[[7]]),
                   xend = max(Fig4b.b.Data$Rich_SU20[which(Fig4b.b.Data$fRegion=="Hai")], na.rm=T),
                   yend = fixed.effects(Fig4b.b.best.model)[[1]] + fixed.effects(Fig4b.b.best.model)[[4]] +
                     (0.02291358*45.857421) + (1.966957*-11.543468) +
                     max(Fig4b.b.Data$Rich_SU20[which(Fig4b.b.Data$fRegion=="Hai")], na.rm=T) *
                     (fixed.effects(Fig4b.b.best.model)[[5]]+fixed.effects(Fig4b.b.best.model)[[7]])),
               size=2,colour=Hai.line.colour,linetype=linetype.not.significant) +
  geom_segment(aes(x=min(Fig4b.b.Data$Rich_SU20[which(Fig4b.b.Data$fRegion=="Sch")], na.rm=T),
                   y=fixed.effects(Fig4b.b.best.model)[[1]] + fixed.effects(Fig4b.b.best.model)[[5]] +
                     (0.02291358*45.857421) + (1.966957*-11.543468) +
                     min(Fig4b.b.Data$Rich_SU20[which(Fig4b.b.Data$fRegion=="Sch")], na.rm=T) * 
                     (fixed.effects(Fig4b.b.best.model)[[5]]+fixed.effects(Fig4b.b.best.model)[[8]]),
                   xend = max(Fig4b.b.Data$Rich_SU20[which(Fig4b.b.Data$fRegion=="Sch")], na.rm=T),
                   yend = fixed.effects(Fig4b.b.best.model)[[1]] + fixed.effects(Fig4b.b.best.model)[[5]] +
                     (0.02291358*45.857421) + (1.966957*-11.543468) +
                     max(Fig4b.b.Data$Rich_SU20[which(Fig4b.b.Data$fRegion=="Sch")], na.rm=T) *
                     (fixed.effects(Fig4b.b.best.model)[[5]]+fixed.effects(Fig4b.b.best.model)[[8]])),
               size=2,colour=Sch.line.colour,linetype=linetype.not.significant) +
  ylab('') +
  xlab(bquote('Species richness '(m^-2))) +
  theme_bw() +
  theme(panel.grid.major = element_blank(),panel.grid.minor = element_blank()) +
  theme(axis.title.x = element_text(margin = margin(t = 10, r = 0, b = 0, l = 0), size=19)) +
  theme(axis.title.y = element_text(margin = margin(t = 0, r = 10, b = 0, l = 0), size=19)) +
  theme(legend.title = element_text(size = 13),
        legend.text = element_text(size = 13)) +
  theme(axis.text.x = element_text(color = "black",size = 15),
        axis.text.y = element_text(color = "black",size = 15)) +
  scale_fill_manual(values=c(Alb.colour.point,Hai.colour.point,Sch.colour.point)) +
  scale_color_manual(values=c(Alb.colour.point,Hai.colour.point,Sch.colour.point)) +
  labs(title = "Summer 2020:",size=15) +
  ylim(-200,450) +
  xlim(0,25)

# spring 2021

Fig4b.c.Data <- Data_full %>% filter(SubplotID%in%c("RP_C","RP_SN"))
Fig4b.c.Data <- Fig4b.c.Data[,c("SB_SP21","Rich_SP21","fRegion","LUI","potProductivity_aboveground","ClimData_SM10_SP21","JulDay_SP21","PlotID")]
Fig4b.c.best.model <- lmer(SB_SP21 ~ ClimData_SM10_SP21 + potProductivity_aboveground + LUI + fRegion * Rich_SP21 + (1 | PlotID),
                          data=Fig4b.c.Data[!is.na(Fig4b.c.Data$SB_SP21),])

mean(Fig4b.c.Data$ClimData_SM10_SP21,na.rm=T) # global mean to calculate intercepts
mean(Fig4b.c.Data$potProductivity_aboveground,na.rm=T) # global mean to calculate intercepts
mean(Fig4b.c.Data$LUI,na.rm=T) # global mean to calculate intercepts

Fig4b.c <- ggplot(Data_full[Data_full$SubplotID%in%c("RP_C","RP_SN"),], aes(x=Rich_SP21, y=SB_SP21)) +
  geom_point(aes(fill=fRegion),shape = 21, colour = "black", size = 5, stroke = 1) +
  geom_segment(aes(x=min(Fig4b.c.Data$Rich_SP21[which(Fig4b.c.Data$fRegion=="Alb")], na.rm=T),
                   y=fixed.effects(Fig4b.c.best.model)[[1]] + 
                     (36.5068*-0.947369) + (0.02291358*269.156027) + (1.966957*-5.081136) +
                     min(Fig4b.c.Data$Rich_SP21[which(Fig4b.c.Data$fRegion=="Alb")], na.rm=T) * 
                     fixed.effects(Fig4b.c.best.model)[[7]],
                   xend = max(Fig4b.c.Data$Rich_SP21[which(Fig4b.c.Data$fRegion=="Alb")], na.rm=T),
                   yend = fixed.effects(Fig4b.c.best.model)[[1]] + 
                     (36.5068*-0.947369) + (0.02291358*269.156027) + (1.966957*-5.081136) +
                     max(Fig4b.c.Data$Rich_SP21[which(Fig4b.c.Data$fRegion=="Alb")], na.rm=T) *
                     fixed.effects(Fig4b.c.best.model)[[7]]),
               size=2,colour=Alb.line.colour,linetype=linetype.not.significant) + 
  geom_segment(aes(x=min(Fig4b.c.Data$Rich_SP21[which(Fig4b.c.Data$fRegion=="Hai")], na.rm=T),
                   y=fixed.effects(Fig4b.c.best.model)[[1]] + fixed.effects(Fig4b.c.best.model)[[5]] +
                     (36.5068*-0.947369) + (0.02291358*269.156027) + (1.966957*-5.081136) +
                     min(Fig4b.c.Data$Rich_SP21[which(Fig4b.c.Data$fRegion=="Hai")], na.rm=T) * 
                     (fixed.effects(Fig4b.c.best.model)[[7]]+fixed.effects(Fig4b.c.best.model)[[8]]),
                   xend = max(Fig4b.c.Data$Rich_SP21[which(Fig4b.c.Data$fRegion=="Hai")], na.rm=T),
                   yend = fixed.effects(Fig4b.c.best.model)[[1]] + fixed.effects(Fig4b.c.best.model)[[5]] +
                     (36.5068*-0.947369) + (0.02291358*269.156027) + (1.966957*-5.081136) +
                     max(Fig4b.c.Data$Rich_SP21[which(Fig4b.c.Data$fRegion=="Hai")], na.rm=T) *
                     (fixed.effects(Fig4b.c.best.model)[[7]]+fixed.effects(Fig4b.c.best.model)[[8]])),
               size=2,colour=Hai.line.colour,linetype=linetype.not.significant) +
  geom_segment(aes(x=min(Fig4b.c.Data$Rich_SP21[which(Fig4b.c.Data$fRegion=="Sch")], na.rm=T),
                   y=fixed.effects(Fig4b.c.best.model)[[1]] + fixed.effects(Fig4b.c.best.model)[[6]] +
                     (36.5068*-0.947369) + (0.02291358*269.156027) + (1.966957*-5.081136) +
                     min(Fig4b.c.Data$Rich_SP21[which(Fig4b.c.Data$fRegion=="Sch")], na.rm=T) * 
                     (fixed.effects(Fig4b.c.best.model)[[7]]+fixed.effects(Fig4b.c.best.model)[[9]]),
                   xend = max(Fig4b.c.Data$Rich_SP21[which(Fig4b.c.Data$fRegion=="Sch")], na.rm=T),
                   yend = fixed.effects(Fig4b.c.best.model)[[1]] + fixed.effects(Fig4b.c.best.model)[[6]] +
                     (36.5068*-0.947369) + (0.02291358*269.156027) + (1.966957*-5.081136) +
                     max(Fig4b.c.Data$Rich_SP21[which(Fig4b.c.Data$fRegion=="Sch")], na.rm=T) *
                     (fixed.effects(Fig4b.c.best.model)[[7]]+fixed.effects(Fig4b.c.best.model)[[9]])),
               size=2,colour=Sch.line.colour,linetype=linetype.not.significant) +
  ylab('') +
  xlab(bquote('Species richness '(m^-2))) +
  theme_bw() +
  theme(panel.grid.major = element_blank(),panel.grid.minor = element_blank()) +
  theme(axis.title.x = element_text(margin = margin(t = 10, r = 0, b = 0, l = 0), size=19)) +
  theme(axis.title.y = element_text(margin = margin(t = 0, r = 10, b = 0, l = 0), size=19)) +
  theme(legend.title = element_text(size = 13),
        legend.text = element_text(size = 13)) +
  theme(axis.text.x = element_text(color = "black",size = 15),
        axis.text.y = element_text(color = "black",size = 15)) +
  scale_fill_manual(values=c(Alb.colour.point,Hai.colour.point,Sch.colour.point)) +
  scale_color_manual(values=c(Alb.colour.point,Hai.colour.point,Sch.colour.point)) +
  labs(title = "Spring 2021:",size=15) +
  ylim(-200,450) +
  xlim(0,30)

# summer 2021

Fig4b.d.Data <- Data_full %>% filter(SubplotID%in%c("RP_C","RP_SN"))
Fig4b.d.Data <- Fig4b.d.Data[,c("BP_SU21","Rich_SU21","fRegion","LUI","potProductivity_aboveground","ClimData_SM10_SU21","JulDay_SU21","PlotID")]
Fig4b.d.best.model <- lmer(BP_SU21 ~ ClimData_SM10_SU21 + potProductivity_aboveground + fRegion * Rich_SU21 + (1 | PlotID),
                          data=Fig4b.d.Data[!is.na(Fig4b.d.Data$BP_SU21),])

mean(Fig4b.d.Data$ClimData_SM10_SU21,na.rm=T) # global mean to calculate intercepts
mean(Fig4b.d.Data$potProductivity_aboveground,na.rm=T) # global mean to calculate intercepts

Fig4b.d <- ggplot(Data_full[Data_full$SubplotID%in%c("RP_C","RP_SN"),], aes(x=Rich_SU21, y=BP_SU21)) +
  geom_point(aes(fill=fRegion),shape = 21, colour = "black", size = 5, stroke = 1) +
  geom_segment(aes(x=min(Fig4b.d.Data$Rich_SU21[which(Fig4b.d.Data$fRegion=="Alb")], na.rm=T),
                   y=fixed.effects(Fig4b.d.best.model)[[1]] + 
                     (28.96485*-3.125392) + (0.02291358*-927.241496) +
                     min(Fig4b.d.Data$Rich_SU21[which(Fig4b.d.Data$fRegion=="Alb")], na.rm=T) * 
                     fixed.effects(Fig4b.d.best.model)[[6]],
                   xend = max(Fig4b.d.Data$Rich_SU21[which(Fig4b.d.Data$fRegion=="Alb")], na.rm=T),
                   yend = fixed.effects(Fig4b.d.best.model)[[1]] + 
                     (28.96485*-3.125392) + (0.02291358*-927.241496) +
                     max(Fig4b.d.Data$Rich_SU21[which(Fig4b.d.Data$fRegion=="Alb")], na.rm=T) *
                     fixed.effects(Fig4b.d.best.model)[[6]]),
               size=2,colour=Alb.line.colour,linetype=linetype.not.significant) + 
  geom_segment(aes(x=min(Fig4b.d.Data$Rich_SU21[which(Fig4b.d.Data$fRegion=="Hai")], na.rm=T),
                   y=fixed.effects(Fig4b.d.best.model)[[1]] + fixed.effects(Fig4b.d.best.model)[[4]] +
                     (28.96485*-3.125392) + (0.02291358*-927.241496) +
                     min(Fig4b.d.Data$Rich_SU21[which(Fig4b.d.Data$fRegion=="Hai")], na.rm=T) * 
                     (fixed.effects(Fig4b.d.best.model)[[6]]+fixed.effects(Fig4b.d.best.model)[[7]]),
                   xend = max(Fig4b.d.Data$Rich_SU21[which(Fig4b.d.Data$fRegion=="Hai")], na.rm=T),
                   yend = fixed.effects(Fig4b.d.best.model)[[1]] + fixed.effects(Fig4b.d.best.model)[[4]] +
                     (28.96485*-3.125392) + (0.02291358*-927.241496) +
                     max(Fig4b.d.Data$Rich_SU21[which(Fig4b.d.Data$fRegion=="Hai")], na.rm=T) *
                     (fixed.effects(Fig4b.d.best.model)[[6]]+fixed.effects(Fig4b.d.best.model)[[7]])),
               size=2,colour=Hai.line.colour,linetype=linetype.not.significant) +
  geom_segment(aes(x=min(Fig4b.d.Data$Rich_SU21[which(Fig4b.d.Data$fRegion=="Sch")], na.rm=T),
                   y=fixed.effects(Fig4b.d.best.model)[[1]] + fixed.effects(Fig4b.d.best.model)[[5]] +
                     (28.96485*-3.125392) + (0.02291358*-927.241496) +
                     min(Fig4b.d.Data$Rich_SU21[which(Fig4b.d.Data$fRegion=="Sch")], na.rm=T) * 
                     (fixed.effects(Fig4b.d.best.model)[[6]]+fixed.effects(Fig4b.d.best.model)[[8]]),
                   xend = max(Fig4b.d.Data$Rich_SU21[which(Fig4b.d.Data$fRegion=="Sch")], na.rm=T),
                   yend = fixed.effects(Fig4b.d.best.model)[[1]] + fixed.effects(Fig4b.d.best.model)[[5]] +
                     (28.96485*-3.125392) + (0.02291358*-927.241496) +
                     max(Fig4b.d.Data$Rich_SU21[which(Fig4b.d.Data$fRegion=="Sch")], na.rm=T) *
                     (fixed.effects(Fig4b.d.best.model)[[6]]+fixed.effects(Fig4b.d.best.model)[[8]])),
               size=2,colour=Sch.line.colour,linetype=linetype.not.significant) +
  ylab('') +
  xlab(bquote('Species richness '(m^-2))) +
  theme_bw() +
  theme(panel.grid.major = element_blank(),panel.grid.minor = element_blank()) +
  theme(axis.title.x = element_text(margin = margin(t = 10, r = 0, b = 0, l = 0), size=19)) +
  theme(axis.title.y = element_text(margin = margin(t = 0, r = 10, b = 0, l = 0), size=19)) +
  theme(legend.title = element_text(size = 13),
        legend.text = element_text(size = 13)) +
  theme(axis.text.x = element_text(color = "black",size = 15),
        axis.text.y = element_text(color = "black",size = 15)) +
  scale_fill_manual(values=c(Alb.colour.point,Hai.colour.point,Sch.colour.point)) +
  scale_color_manual(values=c(Alb.colour.point,Hai.colour.point,Sch.colour.point)) +
  labs(title = "Summer 2021:",size=15) +
  ylim(-200,450) +
  xlim(0,35) +
  theme(legend.position = "bottom")


# # save plots

postscript(paste0(figure.savePath,"/Figure4a.a.eps"),width = 8, height = 10.0)
Fig4a.a + theme(legend.position="none")
dev.off()
postscript(paste0(figure.savePath,"/Figure4a.b.eps"),width = 8, height = 10.0)
Fig4a.b + theme(legend.position="none")
dev.off()
postscript(paste0(figure.savePath,"/Figure4a.c.eps"),width = 8, height = 10.0)
Fig4a.c + theme(legend.position="none")
dev.off()
postscript(paste0(figure.savePath,"/Figure4a.d.eps"),width = 8, height = 10.0)
Fig4a.d + theme(legend.position="none")
dev.off()

postscript(paste0(figure.savePath,"/Figure4b.a.eps"),width = 8, height = 10.0)
Fig4b.a + theme(legend.position="none")
dev.off()
postscript(paste0(figure.savePath,"/Figure4b.b.eps"),width = 8, height = 10.0)
Fig4b.b + theme(legend.position="none")
dev.off()
postscript(paste0(figure.savePath,"/Figure4b.c.eps"),width = 8, height = 10.0)
Fig4b.c + theme(legend.position="none")
dev.off()
postscript(paste0(figure.savePath,"/Figure4b.d.eps"),width = 8, height = 10.0)
Fig4b.d + theme(legend.position="none")
dev.off() 

################## Figure 5: Does seed addition increase produced biomass over time ################## 

# spring 2020

Fig5.a.Data <- Data_delta %>% filter(Year == 2020, Season == "Spring")
Fig5.a.Data <- Fig5.a.Data[,c("delta_SB","delta_Rich","fRegion")]
Fig5.a.best.model <- lm(delta_SB ~ delta_Rich,data=Fig5.a.Data[!is.na(Fig5.a.Data$delta_SB),])

Fig5.a <- ggplot(Fig5.a.Data, aes(x=delta_Rich, y=delta_SB)) +
  geom_point(aes(fill=fRegion),shape = 21, colour = "black", size = 5, stroke = 1) +
  geom_segment(aes(x=min(Fig5.a.Data$delta_Rich, na.rm=T),
                   y=coef(Fig5.a.best.model)[[1]] + 
                     min(Fig5.a.Data$delta_Rich, na.rm=T) * 
                     coef(Fig5.a.best.model)[[2]],
                   xend = max(Fig5.a.Data$delta_Rich, na.rm=T),
                   yend = coef(Fig5.a.best.model)[[1]] + 
                     max(Fig5.a.Data$delta_Rich, na.rm=T) *
                     coef(Fig5.a.best.model)[[2]]),
               size=2,colour="black",linetype=linetype.not.significant) + 
  ylab(bquote('delta Biomass produced '(g/m^2))) +
  xlab('') +
  theme_bw() +
  theme(panel.grid.major = element_blank(),panel.grid.minor = element_blank()) +
  theme(axis.title.x = element_text(margin = margin(t = 10, r = 0, b = 0, l = 0), size=19)) +
  theme(axis.title.y = element_text(margin = margin(t = 0, r = 10, b = 0, l = 0), size=19)) +
  theme(legend.title = element_text(size = 13),
        legend.text = element_text(size = 13)) +
  theme(axis.text.x = element_text(color = "black",size = 15),
        axis.text.y = element_text(color = "black",size = 15)) +
  labs(title = "Spring 2020:",size=15) +
  scale_fill_manual(values=c(Alb.colour.point,Hai.colour.point,Sch.colour.point)) +
  scale_color_manual(values=c(Alb.colour.point,Hai.colour.point,Sch.colour.point)) +
  ylim(-250,250) +
  xlim(-10,15)

# summer 2020

Fig5.b.Data <- Data_delta %>% filter(Year == 2020, Season == "Summer")
Fig5.b.Data <- Fig5.b.Data[,c("delta_BP","delta_Rich","fRegion")]
Fig5.b.best.model <- lm(delta_BP ~ delta_Rich,data=Fig5.b.Data[!is.na(Fig5.b.Data$delta_BP),])

Fig5.b <- ggplot(Fig5.b.Data, aes(x=delta_Rich, y=delta_BP)) +
  geom_point(aes(fill=fRegion),shape = 21, colour = "black", size = 5, stroke = 1) +
  geom_segment(aes(x=min(Fig5.b.Data$delta_Rich, na.rm=T),
                   y=coef(Fig5.b.best.model)[[1]] + 
                     min(Fig5.b.Data$delta_Rich, na.rm=T) * 
                     coef(Fig5.b.best.model)[[2]],
                   xend = max(Fig5.b.Data$delta_Rich, na.rm=T),
                   yend = coef(Fig5.b.best.model)[[1]] + 
                     max(Fig5.b.Data$delta_Rich, na.rm=T) *
                     coef(Fig5.b.best.model)[[2]]),
               size=2,colour="black",linetype=linetype.not.significant) +
  ylab('') +
  xlab('') +
  theme_bw() +
  theme(panel.grid.major = element_blank(),panel.grid.minor = element_blank()) +
  theme(axis.title.x = element_text(margin = margin(t = 10, r = 0, b = 0, l = 0), size=19)) +
  theme(axis.title.y = element_text(margin = margin(t = 0, r = 10, b = 0, l = 0), size=19)) +
  theme(legend.title = element_text(size = 13),
        legend.text = element_text(size = 13)) +
  theme(axis.text.x = element_text(color = "black",size = 15),
        axis.text.y = element_text(color = "black",size = 15)) +
  labs(title = "Summer 2020:",size=15) +
  scale_fill_manual(values=c(Alb.colour.point,Hai.colour.point,Sch.colour.point)) +
  scale_color_manual(values=c(Alb.colour.point,Hai.colour.point,Sch.colour.point)) +
  ylim(-250,250) +
  xlim(-10,20)

# spring 2021

Fig5.c.Data <- Data_delta %>% filter(Year == 2021, Season == "Spring")
Fig5.c.Data <- Fig5.c.Data[,c("delta_SB","delta_Rich","fRegion")]
Fig5.c.best.model <- lm(delta_SB ~ delta_Rich,data=Fig5.c.Data[!is.na(Fig5.c.Data$delta_SB),])

Fig5.c <- ggplot(Fig5.c.Data, aes(x=delta_Rich, y=delta_SB)) +
  geom_point(aes(fill=fRegion),shape = 21, colour = "black", size = 5, stroke = 1) +
  geom_segment(aes(x=min(Fig5.c.Data$delta_Rich, na.rm=T),
                   y=coef(Fig5.c.best.model)[[1]] + 
                     min(Fig5.c.Data$delta_Rich, na.rm=T) * 
                     coef(Fig5.c.best.model)[[2]],
                   xend = max(Fig5.c.Data$delta_Rich, na.rm=T),
                   yend = coef(Fig5.c.best.model)[[1]] + 
                     max(Fig5.c.Data$delta_Rich, na.rm=T) *
                     coef(Fig5.c.best.model)[[2]]),
               size=2,colour="black",linetype=linetype.not.significant) +
  ylab(bquote('delta Biomass produced '(g/m^2))) +
  xlab(bquote('delta Species richness '(m^-2))) +
  theme_bw() +
  theme(panel.grid.major = element_blank(),panel.grid.minor = element_blank()) +
  theme(axis.title.x = element_text(margin = margin(t = 10, r = 0, b = 0, l = 0), size=19)) +
  theme(axis.title.y = element_text(margin = margin(t = 0, r = 10, b = 0, l = 0), size=19)) +
  theme(legend.title = element_text(size = 13),
        legend.text = element_text(size = 13)) +
  theme(axis.text.x = element_text(color = "black",size = 15),
        axis.text.y = element_text(color = "black",size = 15)) +
  labs(title = "Spring 2021:",size=15) +
  scale_fill_manual(values=c(Alb.colour.point,Hai.colour.point,Sch.colour.point)) +
  scale_color_manual(values=c(Alb.colour.point,Hai.colour.point,Sch.colour.point)) +
  ylim(-250,250) +
  xlim(-10,15)


# summer 2021

Fig5.d.Data <- Data_delta %>% filter(Year == 2021, Season == "Summer")
Fig5.d.Data <- Fig5.d.Data[,c("delta_BP","delta_Rich","fRegion")]
Fig5.d.best.model <- lm(delta_BP ~ delta_Rich,data=Fig5.d.Data[!is.na(Fig5.d.Data$delta_BP),])

Fig5.d <- ggplot(Fig5.d.Data, aes(x=delta_Rich, y=delta_BP)) +
  geom_point(aes(fill=fRegion),shape = 21, colour = "black", size = 5, stroke = 1) +
  geom_segment(aes(x=min(Fig5.d.Data$delta_Rich, na.rm=T),
                   y=coef(Fig5.d.best.model)[[1]] + 
                     min(Fig5.d.Data$delta_Rich, na.rm=T) * 
                     coef(Fig5.d.best.model)[[2]],
                   xend = max(Fig5.d.Data$delta_Rich, na.rm=T),
                   yend = coef(Fig5.d.best.model)[[1]] + 
                     max(Fig5.d.Data$delta_Rich, na.rm=T) *
                     coef(Fig5.d.best.model)[[2]]),
               size=2,colour="black",linetype=linetype.not.significant) +
  ylab('') +
  xlab(bquote('delta Species richness '(m^-2))) +
  theme_bw() +
  theme(panel.grid.major = element_blank(),panel.grid.minor = element_blank()) +
  theme(axis.title.x = element_text(margin = margin(t = 10, r = 0, b = 0, l = 0), size=19)) +
  theme(axis.title.y = element_text(margin = margin(t = 0, r = 10, b = 0, l = 0), size=19)) +
  theme(legend.title = element_text(size = 13),
        legend.text = element_text(size = 13)) +
  theme(axis.text.x = element_text(color = "black",size = 15),
        axis.text.y = element_text(color = "black",size = 15)) +
  labs(title = "Summer 2021:",size=15) +
  scale_fill_manual(values=c(Alb.colour.point,Hai.colour.point,Sch.colour.point)) +
  scale_color_manual(values=c(Alb.colour.point,Hai.colour.point,Sch.colour.point)) +
  ylim(-250,250) +
  xlim(-10,20) +
  theme(legend.position = "bottom")

# save plots

postscript(paste0(figure.savePath,"/Figure5a.eps"),width = 10.0, height = 10.0)
Fig5.a + theme(legend.position="none")
dev.off()
postscript(paste0(figure.savePath,"/Figure5b.eps"),width = 10.0, height = 10.0)
Fig5.b + theme(legend.position="none")
dev.off()
postscript(paste0(figure.savePath,"/Figure5c.eps"),width = 10.0, height = 10.0)
Fig5.c + theme(legend.position="none")
dev.off()
postscript(paste0(figure.savePath,"/Figure5d.eps"),width = 10.0, height = 10.0)
Fig5.d + theme(legend.position="none")
dev.off()


################## Appendix ##################

## Extended Figure 2: Standing biomass for treatments over time

Ext.Fig2_summary <- Data_full %>%
  dplyr::select(SubplotID,fRegion,
                SB_SP20,SB_SP21) %>%
  gather(SB_measure, measurement, 
         c(SB_SP20,SB_SP21), factor_key=TRUE) %>%
  group_by(SubplotID,fRegion,SB_measure) %>%
  mutate(Season = as.factor(if_else(grepl("SP",SB_measure),"Spring","Summer")),
         Year = as.factor(if_else(grepl("20",SB_measure),"2020","2021")),
         Season_Year = as.factor(paste(Season,Year,sep=" ")),
         SubplotID = as.factor(SubplotID)) %>%
  drop_na() %>%
  group_by(Season_Year,SubplotID) %>%
  mutate(n = n()) %>%
  mutate(Treatment_n = paste(SubplotID,paste("\n n=",n,sep=""),sep=" "))

Ext.Fig2_summary$Season_Year <- factor(Ext.Fig2_summary$Season_Year,
                                      levels = c("Spring 2020","Spring 2021"))

postscript(paste0(figure.savePath,"/Ext.Fig2.eps"),width = 10.0, height = 5.0)
ggplot(data=Ext.Fig2_summary, aes(x=fRegion, y=measurement, fill=SubplotID)) +
  stat_boxplot(geom = "errorbar", width = 0.25, position=position_dodge(width = 0.5)) +
  geom_boxplot(width=0.5, position=position_dodge(width = 0.5)) +
  facet_nested(. ~ Year + Season, scales="free") +
  theme_bw() +
  theme(strip.text.x = element_text(size = 11),
        strip.text.y = element_text(size = 11)) +
  ylab(bquote('Standing biomass '(g/m^2))) +
  xlab('Regions') +
  theme(axis.title.x = element_text(margin = margin(t = 10, r = 0, b = 0, l = 0), size=19)) +
  theme(axis.title.y = element_text(margin = margin(t = 0, r = 10, b = 0, l = 0), size=19)) +
  theme(legend.title = element_text(size = 13),
        legend.text = element_text(size = 13),
        legend.position = "bottom") +
  theme(axis.text.x = element_text(color = "black",size = 15),
        axis.text.y = element_text(color = "black",size = 15)) +
  scale_fill_manual(name = "Treatment",values=c("#bdbdbd","#fff7bc","#d95f0e"))
dev.off()


## Extended Figure 3: Effect size plot (summary of all effects)  

Rich_EffectSizes <- read.csv(here("Richness_EffectSize_perPlot.csv"), 
                             sep=";", 
                             header=T)

# prepare data for visualization

Rich_EffectSizes$Treatment <- factor(Rich_EffectSizes$Treatment,
                                      levels = c("background land-use (fullset)",
                                                 "background land-use (subset)",
                                                 "reduced land-use","reduced land-use + seed addition"))

Rich_EffectSizes$Interaction <- factor(Rich_EffectSizes$Interaction,
                                      levels = c("Overall","Alb","Hai","Sch"))

Rich_EffectSizes$Season_Year <- factor(Rich_EffectSizes$Season_Year,
                                      levels = c("SP20","SU20","SP21","SU21"))

Rich_EffectSizes <- Rich_EffectSizes %>% 
  filter(Treatment %in% c("background land-use (fullset)",
                          "background land-use (subset)",
                          "reduced land-use",
                          "reduced land-use + seed addition"))

# plot data

postscript(paste0(figure.savePath,"/Ext.Fig3.eps"),width=5.0,height=25.0)
ggplot(data=Rich_EffectSizes, aes(y=Interaction, x=effect.size, xmin=Lower_limit, xmax=Upper_limit)) + 
  geom_errorbarh(height=.1) +
  geom_point(aes(fill=Interaction),shape = 21, colour = "black", size = 3.5, stroke = 1.5) + 
  facet_nested(Treatment+Season_Year~., scales="free",switch="y") +
  geom_vline(xintercept=0, color='black', linetype='dashed') +
  labs(x='Species richness effect size \n on biomass produced', y = '') +
  theme_bw() +
  theme(panel.grid.major = element_blank(), panel.grid.minor = element_blank()) +
  scale_fill_manual(name = "Treatment",values=c(Alb.colour.point,Hai.colour.point,Sch.colour.point)) +
  theme(axis.text.y = element_blank(),
        axis.ticks.y = element_blank()) +
  xlim(-3,3) +
  theme(strip.text.y = element_text(size = 11)) +
  theme(axis.title.x = element_text(margin = margin(t = 10, r = 0, b = 0, l = 0), size=19),
        axis.text.x = element_text(color = "black",size = 15))
dev.off()

```

Additional Tables

```{r Additional Tables}

################## Extended Table 9: Means, SD and SE of Rich, Div and SB ################## 

## Species richness for all treatments across regions and seasons/years

Data_full %>%
  dplyr::select(SubplotID,fRegion,
                Rich_SP20,Rich_SU20,Rich_SP21,Rich_SU21) %>%
  gather(Rich_measure, measurement, 
         c(Rich_SP20,Rich_SU20,Rich_SP21,Rich_SU21), factor_key=TRUE) %>%
  group_by(SubplotID,fRegion,Rich_measure) %>%
  mutate(Season = as.factor(if_else(grepl("SP",Rich_measure),"Spring","Summer")),
         Year = as.factor(if_else(grepl("20",Rich_measure),"2020","2021")),
         Season_Year = as.factor(paste(Season,Year,sep=" ")),
         SubplotID = as.factor(SubplotID)) %>%
  drop_na() %>%
  group_by(SubplotID,fRegion) %>%
  summarize(mean = mean(measurement),sd = sd(measurement ),n = n(),se = sd / sqrt(n)) %>%
  select(SubplotID,fRegion,mean,sd,se,n)

## Standing biomass for all treatments across regions and seasons/years 

Data_full %>%
  dplyr::select(SubplotID,fRegion,
                SB_SP20,SB_SU20,SB_SP21,SB_SU21) %>%
  gather(SB_measure, measurement, 
         c(SB_SP20,SB_SU20,SB_SP21,SB_SU21), factor_key=TRUE) %>%
  group_by(SubplotID,fRegion,SB_measure) %>%
  mutate(Season = as.factor(if_else(grepl("SP",SB_measure),"Spring","Summer")),
         Year = as.factor(if_else(grepl("20",SB_measure),"2020","2021")),
         Season_Year = as.factor(paste(Season,Year,sep=" ")),
         SubplotID = as.factor(SubplotID)) %>%
  drop_na() %>%
  group_by(SubplotID,fRegion) %>%
  summarize(mean = mean(measurement),sd = sd(measurement ),n = n(),se = sd / sqrt(n)) %>%
  select(SubplotID,fRegion,mean,sd,se,n)

## Shannon diversity for all treatments across regions and seasons/years 

Data_full %>%
  dplyr::select(SubplotID,fRegion,
                Div_SP20,Div_SU20,Div_SP21,Div_SU21) %>%
  gather(Div_measure, measurement, 
         c(Div_SP20,Div_SU20,Div_SP21,Div_SU21), factor_key=TRUE) %>%
  group_by(SubplotID,fRegion,Div_measure) %>%
  mutate(Season = as.factor(if_else(grepl("SP",Div_measure),"Spring","Summer")),
         Year = as.factor(if_else(grepl("20",Div_measure),"2020","2021")),
         Season_Year = as.factor(paste(Season,Year,sep=" ")),
         SubplotID = as.factor(SubplotID)) %>%
  drop_na() %>%
  group_by(SubplotID,fRegion) %>%
  summarize(mean = mean(measurement),sd = sd(measurement ),n = n(),se = sd / sqrt(n)) %>%
  select(SubplotID,fRegion,mean,sd,se,n)

################## Extended Table 13: mean LUI per Region ##################

# load LUI index raw data

LUI.Index <- fread(here("LUI_new components set_global_overall_Nov2021.txt"), 
                   header = T, 
                   sep = ",", 
                   dec = ".", 
                   data.table = T, 
                   na.strings=c("","NA")) 

# calculate means per region

# G_STD: livestock units per hectare and days of grazing
# M_STD: cuts per year 
# F_STD: nitrogen content in kilogram nitrogen per cubic meter 

LUI.Index %>%
  mutate(Region = case_when(
    grepl('A',PLOTID) ~ "Alb",
    grepl('H',PLOTID) ~ "Hai",
    grepl('S',PLOTID) ~ "Sch")) %>%
  group_by(Region) %>%
  summarize(Grazing = mean(G_STD),
            Mowing = mean(M_STD),
            Fertilization = mean(F_STD))

# calculate mean and max overall

LUI.Index %>%
  summarize(Grazing_mean = mean(G_STD),
            Mowing_mean = mean(M_STD),
            Fertilization_mean = mean(F_STD),
            Grazing_max = max(G_STD),
            Mowing_max = max(M_STD),
            Fertilization_max = max(F_STD))

################## mean and standard deviation of richness and diversity per season, year and region ##################

Data_full %>%
  filter(SubplotID == "EP_C") %>%
  dplyr::select(fRegion,
                Rich_SP20,Rich_SU20,Rich_SP21,Rich_SU21) %>%
  gather(Rich_measure, Richness, 
         c(Rich_SP20,Rich_SU20,Rich_SP21,Rich_SU21), factor_key=TRUE) %>%
  mutate(Season = as.factor(if_else(grepl("SP",Rich_measure),"Spring","Summer")),
         Year = as.factor(if_else(grepl("20",Rich_measure),"2020","2021"))) %>%
  group_by(fRegion,Season) %>%
  summarize(mean = mean(Richness,na.rm=T),
            sd = sd(Richness,na.rm=T),
            min = min(Richness,na.rm=T),
            max = max(Richness,na.rm=T))

Data_full %>%
  filter(SubplotID == "EP_C") %>%
  dplyr::select(fRegion,
                Div_SP20,Div_SU20,Div_SP21,Div_SU21) %>%
  gather(Div_measure, Diversity, 
         c(Div_SP20,Div_SU20,Div_SP21,Div_SU21), factor_key=TRUE) %>%
  mutate(Season = as.factor(if_else(grepl("SP",Div_measure),"Spring","Summer")),
         Year = as.factor(if_else(grepl("20",Div_measure),"2020","2021"))) %>%
  group_by(fRegion,Season) %>%
  summarize(mean = mean(Diversity,na.rm=T),
            sd = sd(Diversity,na.rm=T),
            min = min(Diversity,na.rm=T),
            max = max(Diversity,na.rm=T))

```
