# Supplementary material for: Relationships between species richness and biomass production are context dependent in grasslands differing in land-use and seed addition
Source: Sci Rep. 2023 Nov 11;13:19663. doi: 10.1038/s41598-023-47020-z (PMC10640580; doi:10.1038/s41598-023-47020-z)
Supplement: Supplementary file 3 — Supplementary Information 3. [file 41598_2023_47020_MOESM3_ESM.txt]

Region	PlotID	SubplotID	JulDay_SP20	JulDay_SU20	JulDay_SP21	JulDay_SU21	Div_SP20	Div_SU20	Div_SP21	Div_SU21	Rich_SP20	Rich_SU20	Rich_SP21	Rich_SU21	Biomass_estimates_SP20	Biomass_estimates_SU20	Biomass_estimates_SP21	Biomass_estimates_SU21	ClimData_SM10_SP20	ClimData_SM10_SU20	ClimData_SM10_SP21	ClimData_SM10_SU21	LUI	SB_SP20	SB_SU20	SB_SP21	SB_SU21	BP_SU20	BP_SU21	potProductivity_aboveground	PlotID_BE
Alb	AEG01	EP_C	142	210	123	207	2.502	2.316	2.423	2.228	19	18	19	17	211.006	46.01	41.669	165.415	25.157	23.378	NA	NA	2.17	211.006	46.01	41.669	165.415	NA	NA	0.012	AEG1
Alb	AEG01	RP_C	142	210	123	207	2.655	1.985	2.452	2.065	22	17	18	19	108.969	154.56	74.233	215.348	25.157	23.378	NA	NA	2.17	108.969	154.56	74.233	215.348	45.591	141.115	0.009	AEG1
Alb	AEG01	RP_SC	142	210	NA	NA	2.55	2.444	NA	NA	18	17	NA	NA	180.612	89.43	NA	NA	25.157	23.378	NA	NA	2.17	180.612	89.43	NA	NA	NA	NA	NA	AEG1
Alb	AEG01	RP_SN	142	210	123	207	1.865	2.178	2.209	1.845	16	15	16	18	193.638	135.021	41.669	237.058	25.157	23.378	NA	NA	2.17	193.638	135.021	41.669	237.058	-58.617	195.39	0.023	AEG1
Alb	AEG02	EP_C	143	212	124	210	NA	1.908	1.544	1.614	NA	9	7	8	NA	37.327	124.166	91.601	30.574	28.074	36.843	39.867	3.22	NA	37.327	124.166	91.601	NA	NA	0.035	AEG2
Alb	AEG03	EP_C	142	209	126	208	2.581	2.142	2.295	2.234	19	20	25	25	95.943	30.813	15.617	48.181	38.395	31.555	46.603	44.004	1.32	95.943	30.813	15.617	48.181	NA	NA	0.024	AEG3
Alb	AEG04	EP_C	141	212	124	210	2.431	2.164	2.361	2.209	23	16	19	18	271.794	80.746	63.378	43.839	36.171	31.541	42.488	42.373	2.11	271.794	80.746	63.378	43.839	NA	NA	0.013	AEG4
Alb	AEG04	RP_C	141	212	124	210	2.082	1.731	2.365	2.391	15	15	20	18	197.98	165.415	56.865	113.311	36.171	31.541	42.488	42.373	2.11	197.98	165.415	56.865	113.311	-32.565	56.446	0.017	AEG4
Alb	AEG04	RP_SC	141	212	NA	NA	2.392	1.953	NA	NA	19	14	NA	NA	132.85	178.441	NA	NA	36.171	31.541	NA	NA	2.11	132.85	178.441	NA	NA	NA	NA	NA	AEG4
Alb	AEG04	RP_SN	141	212	124	210	2.299	2.073	2.612	2.508	18	14	24	23	228.374	135.021	52.523	137.192	36.171	31.541	42.488	42.373	2.11	228.374	135.021	52.523	137.192	-93.353	84.669	0.014	AEG4
Alb	AEG05	EP_C	139	210	124	210	2.374	1.906	2.226	2.127	16	15	18	19	130.679	61.207	59.036	76.404	38.953	31.707	45.14	42.709	1.94	130.679	61.207	59.036	76.404	NA	NA	0.037	AEG5
Alb	AEG05	RP_SN	139	209	124	210	2.284	1.656	1.989	2.109	18	11	17	16	156.731	319.556	50.352	154.56	38.953	31.707	45.14	42.709	1.94	156.731	319.556	50.352	154.56	162.825	104.208	0.027	AEG5
Alb	AEG05	RP_C	139	209	124	210	2.158	2.048	2.049	1.892	14	13	14	16	132.85	263.11	59.036	167.586	38.953	31.707	45.14	42.709	1.94	132.85	263.11	59.036	167.586	130.26	108.55	0.034	AEG5
Alb	AEG06	EP_C	140	209	125	210	2.535	2.382	2.5	2.425	19	15	19	19	171.928	76.404	48.181	126.337	44.118	24.628	NA	NA	1.92	171.928	76.404	48.181	126.337	NA	NA	0.017	AEG6
Alb	AEG06	RP_C	140	209	125	210	2.514	2.138	2.146	2.268	18	18	18	15	137.192	200.151	63.378	286.991	44.118	24.628	NA	NA	1.92	137.192	200.151	63.378	286.991	62.959	223.613	0.003	AEG6
Alb	AEG06	RP_SC	140	209	NA	NA	2.752	2.212	NA	NA	24	18	NA	NA	152.389	250.084	NA	NA	44.118	24.628	NA	NA	1.92	152.389	250.084	NA	NA	NA	NA	NA	AEG6
Alb	AEG06	RP_SN	140	209	125	210	2.349	2.267	2.46	2.524	17	19	24	24	78.576	197.98	61.207	239.229	44.118	24.628	NA	NA	1.92	78.576	197.98	61.207	239.229	119.405	178.022	0.005	AEG6
Alb	AEG07	EP_C	139	209	123	207	2.535	2.763	2.337	2.681	27	30	25	28	154.56	39.497	6.932	102.456	29.976	27.994	34.47	33.195	0.78	154.56	39.497	6.932	102.456	NA	NA	0.001	AEG7
Alb	AEG08	EP_C	141	212	126	210	2.745	1.867	2.303	2.488	19	19	17	28	54.694	22.13	9.103	80.746	31.87	26.699	43.915	40.253	1.3	54.694	22.13	9.103	80.746	NA	NA	0.002	AEG8
Alb	AEG09	EP_C	140	209	126	208	2.563	2.602	2.535	2.917	21	21	27	31	11.274	54.694	24.3	50.352	31.099	23.076	NA	NA	0.88	11.274	54.694	24.3	50.352	NA	NA	0.005	AEG9
Alb	AEG10	EP_C	140	211	123	207	2.063	1.302	2.059	2.11	14	11	20	18	115.482	48.181	35.155	158.902	32.48	24.489	36.575	36.363	1.19	115.482	48.181	35.155	158.902	NA	NA	0.004	AEG10
Alb	AEG11	EP_C	141	210	124	209	2.173	1.592	2.413	2.049	15	14	18	15	202.322	82.917	102.456	260.939	32.821	29.614	NA	NA	2.92	202.322	82.917	102.456	260.939	NA	NA	0.009	AEG11
Alb	AEG11	RP_SN	141	210	124	209	2.596	1.318	2.554	2.572	20	12	27	22	211.006	245.742	65.549	197.98	32.821	29.614	NA	NA	2.92	211.006	245.742	65.549	197.98	34.736	132.431	0.008	AEG11
Alb	AEG11	RP_C	141	210	124	209	2.527	1.655	2.329	2.338	19	14	18	17	163.244	258.768	69.892	254.426	32.821	29.614	NA	NA	2.92	163.244	258.768	69.892	254.426	95.524	184.535	0.01	AEG11
Alb	AEG12	EP_C	139	209	123	207	2.277	1.815	1.536	1.686	15	12	16	11	63.378	48.181	63.378	202.322	30.54	25.698	42.208	34.243	2.49	63.378	48.181	63.378	202.322	NA	NA	0.029	AEG12
Alb	AEG12	RP_C	139	210	123	207	2.055	1.725	1.508	1.35	15	10	15	12	291.333	204.493	72.062	202.322	30.54	25.698	42.208	34.243	2.49	291.333	204.493	72.062	202.322	-86.84	130.26	0.006	AEG12
Alb	AEG12	RP_SC	139	210	NA	NA	2.223	1.79	NA	NA	16	14	NA	NA	148.047	113.311	NA	NA	30.54	25.698	NA	NA	2.49	148.047	113.311	NA	NA	NA	NA	NA	AEG12
Alb	AEG12	RP_SN	139	210	123	207	2.107	1.962	1.753	1.711	15	14	18	13	289.162	150.218	52.523	217.519	30.54	25.698	42.208	34.243	2.49	289.162	150.218	52.523	217.519	-138.944	164.996	0.039	AEG12
Alb	AEG13	EP_C	139	210	123	207	1.854	2.014	1.809	2.212	12	14	11	16	208.835	69.892	67.72	258.768	32.539	23.288	40.722	38.396	2.32	208.835	69.892	67.72	258.768	NA	NA	0.022	AEG13
Alb	AEG13	RP_C	139	210	123	207	2.16	1.888	2.076	2.137	15	12	15	17	189.296	158.902	56.865	250.084	32.539	23.288	40.722	38.396	2.32	189.296	158.902	56.865	250.084	-30.394	193.219	0.015	AEG13
Alb	AEG13	RP_SN	139	210	123	207	2.06	1.993	1.959	2.048	13	14	14	16	276.136	165.415	67.72	163.244	32.539	23.288	40.722	38.396	2.32	276.136	165.415	67.72	163.244	-110.721	95.524	0.032	AEG13
Alb	AEG14	EP_C	142	209	126	208	2.48	2.393	2.396	2.127	20	14	22	16	135.021	46.01	17.788	56.865	30.67	27.008	34.631	32.42	2.88	135.021	46.01	17.788	56.865	NA	NA	0.027	AEG14
Alb	AEG15	EP_C	140	211	125	NA	2.285	2.203	2.633	NA	17	16	18	NA	326.069	67.72	54.694	NA	40.801	NA	NA	NA	3.38	326.069	67.72	54.694	NA	NA	NA	0.023	AEG15
Alb	AEG16	EP_C	140	209	125	210	2.121	1.344	2.323	2.385	17	12	18	19	74.233	11.274	46.01	165.415	38.773	30.549	NA	NA	2.09	74.233	11.274	46.01	165.415	NA	NA	0.006	AEG16
Alb	AEG16	RP_C	140	209	125	210	2.582	2.268	2.507	2.646	20	17	20	21	126.337	219.69	67.72	295.675	38.773	30.549	NA	NA	2.09	126.337	219.69	67.72	295.675	93.353	227.955	0.024	AEG16
Alb	AEG16	RP_SN	140	209	125	210	2.402	2.535	2.475	2.769	20	16	22	28	54.694	111.14	43.839	280.478	38.773	30.549	NA	NA	2.09	54.694	111.14	43.839	280.478	56.446	236.639	0.044	AEG16
Alb	AEG17	EP_C	143	209	126	208	2.959	2.343	2.766	2.309	25	23	27	19	137.192	69.892	26.471	87.26	35.045	30.701	43.217	43.007	1.86	137.192	69.892	26.471	87.26	NA	NA	0.02	AEG17
Alb	AEG18	EP_C	142	209	126	208	2.663	2.134	2.462	2.316	20	15	19	16	230.545	102.456	52.523	197.98	36.093	28.749	40.657	39.15	2.72	230.545	102.456	52.523	197.98	NA	NA	0.03	AEG18
Alb	AEG18	RP_C	142	209	126	208	2.398	2.632	2.264	2.235	21	16	21	19	161.073	163.244	46.01	206.664	36.093	28.749	40.657	39.15	2.72	161.073	163.244	46.01	206.664	2.171	160.654	0.024	AEG18
Alb	AEG18	RP_SN	142	209	126	208	2.568	2.157	2.426	2.271	20	16	20	23	152.389	193.638	65.549	219.69	36.093	28.749	40.657	39.15	2.72	152.389	193.638	65.549	219.69	41.249	154.141	0.007	AEG18
Alb	AEG19	EP_C	140	209	125	210	1.393	1.687	1.954	2.095	8	7	13	15	319.556	59.036	52.523	82.917	38.026	34.06	46.263	46.826	1.78	319.556	59.036	52.523	82.917	NA	NA	0.023	AEG19
Alb	AEG20	EP_C	141	NA	124	209	2.13	NA	2.117	2.24	16	NA	15	17	217.519	NA	82.917	265.282	43.269	NA	NA	NA	1.15	217.519	NA	82.917	265.282	NA	NA	0.008	AEG20
Alb	AEG20	RP_C	141	210	124	209	2.236	1.498	2.232	2.398	14	8	17	18	195.809	237.058	91.601	310.872	43.269	41.296	NA	NA	1.15	195.809	237.058	91.601	310.872	41.249	219.271	0.002	AEG20
Alb	AEG20	RP_SN	141	210	124	209	2.023	1.496	2.171	2.084	14	11	15	15	215.348	234.887	69.892	343.437	43.269	41.296	NA	NA	1.15	215.348	234.887	69.892	343.437	19.539	273.546	NA	AEG20
Alb	AEG21	EP_C	140	211	123	208	2.359	1.975	2.193	2.444	15	19	18	21	132.85	72.062	65.549	306.53	34.748	27.44	42.165	39.438	2.72	132.85	72.062	65.549	306.53	NA	NA	0.005	AEG21
Alb	AEG22	EP_C	139	209	126	208	2.201	2.214	2.344	2.386	20	26	25	31	158.902	69.892	6.932	91.601	16.997	6.781	NA	NA	1.46	158.902	69.892	6.932	91.601	NA	NA	0.009	AEG22
Alb	AEG23	EP_C	141	211	126	210	2.336	2.595	2.659	2.525	19	20	22	24	87.26	80.746	65.549	167.586	39.821	30.983	47.983	43.488	1.43	87.26	80.746	65.549	167.586	NA	NA	0.008	AEG23
Alb	AEG24	EP_C	140	209	126	208	2.145	1.219	2.173	1.564	16	6	15	14	167.586	56.865	69.892	74.233	38.01	31.112	45.344	42.593	2.84	167.586	56.865	69.892	74.233	NA	NA	0.044	AEG24
Alb	AEG25	EP_C	140	211	123	207	2.654	2.447	2.495	2.504	20	21	25	26	0.419	19.959	-1.752	35.155	34.574	31.518	45.12	46.438	0.6	0.419	19.959	-1.752	35.155	NA	NA	0.003	AEG25
Alb	AEG26	EP_C	139	212	123	207	2.191	2.419	2.571	2.59	20	22	21	26	15.617	28.642	11.274	59.036	NA	NA	NA	NA	1.62	15.617	28.642	11.274	59.036	NA	NA	0.003	AEG26
Alb	AEG27	EP_C	141	212	126	210	2.445	1.989	2.333	2.536	16	18	21	29	69.892	17.788	6.932	82.917	31.554	27.065	41.506	39.557	1.13	69.892	17.788	6.932	82.917	NA	NA	0.009	AEG27
Alb	AEG28	EP_C	140	211	125	209	2.457	2.801	2.417	2.814	23	29	20	32	17.788	24.3	-1.752	48.181	28.658	22.503	39.772	33.617	0.77	17.788	24.3	-1.752	48.181	NA	NA	NA	AEG28
Alb	AEG29	EP_C	142	211	123	208	2.994	2.173	2.46	2.493	27	18	22	24	24.3	32.985	2.59	43.839	28.178	21.656	35.167	31.274	1.38	24.3	32.985	2.59	43.839	NA	NA	0.026	AEG29
Alb	AEG30	EP_C	140	211	125	209	2.857	2.334	2.679	2.072	28	22	24	24	139.363	19.959	46.01	52.523	34.106	30.783	43.095	40.864	1.17	139.363	19.959	46.01	52.523	NA	NA	0.004	AEG30
Alb	AEG31	EP_C	140	211	125	209	2.287	2.299	2.827	2.069	18	15	31	20	108.969	26.471	54.694	37.327	34.014	27.441	42.519	38.7	1.16	108.969	26.471	54.694	37.327	NA	NA	0.009	AEG31
Alb	AEG32	EP_C	140	211	125	209	2.503	2.523	2.093	2.226	21	22	19	27	37.327	115.482	6.932	35.155	44.793	35.331	47.024	43.683	0.46	37.327	115.482	6.932	35.155	NA	NA	0.007	AEG32
Alb	AEG33	EP_C	140	211	125	209	1.696	2.271	2.011	2.122	15	21	15	24	63.378	59.036	2.59	126.337	41.652	34.14	31.079	25.206	0.6	63.378	59.036	2.59	126.337	NA	NA	0.002	AEG33
Alb	AEG34	EP_C	140	211	125	209	2.425	2.306	2.413	2.432	23	20	19	23	9.103	22.13	-8.264	121.995	36.596	32.417	45.479	43.053	0.94	9.103	22.13	-8.264	121.995	NA	NA	NA	AEG34
Alb	AEG35	EP_C	141	210	124	209	2.129	0.993	1.902	1.893	14	5	11	12	191.467	67.72	46.01	87.26	37.767	34.459	44.02	41.676	2.71	191.467	67.72	46.01	87.26	NA	NA	0.014	AEG35
Alb	AEG35	RP_C	141	210	124	209	2.74	1.604	2.353	2.224	19	12	17	17	152.389	219.69	59.036	328.24	37.767	34.459	44.02	41.676	2.71	152.389	219.69	59.036	328.24	67.301	269.204	0.004	AEG35
Alb	AEG35	RP_SC	141	210	NA	NA	2.758	2.015	NA	NA	19	11	NA	NA	187.125	221.861	NA	NA	37.767	34.459	NA	NA	2.71	187.125	221.861	NA	NA	NA	NA	NA	AEG35
Alb	AEG35	RP_SN	141	210	124	209	1.967	1.925	2.334	2.254	16	15	22	17	148.047	119.824	37.327	339.095	37.767	34.459	44.02	41.676	2.71	148.047	119.824	37.327	339.095	-28.223	301.769	0.024	AEG35
Alb	AEG36	EP_C	141	210	124	209	2.855	1.915	2.539	2.51	24	18	20	20	265.282	72.062	56.865	217.519	37.661	34.01	NA	NA	2.64	265.282	72.062	56.865	217.519	NA	NA	0.05	AEG36
Alb	AEG36	RP_C	141	210	124	209	2.559	1.586	2.518	2.502	21	13	21	20	254.426	202.322	52.523	345.608	37.661	34.01	NA	NA	2.64	254.426	202.322	52.523	345.608	-52.104	293.085	0.049	AEG36
Alb	AEG36	RP_SC	141	210	NA	NA	2.642	1.713	NA	NA	20	13	NA	NA	219.69	143.705	NA	NA	37.661	34.01	NA	NA	2.64	219.69	143.705	NA	NA	NA	NA	NA	AEG36
Alb	AEG36	RP_SN	141	210	124	209	2.622	2.639	2.504	2.286	20	14	24	20	174.099	171.928	102.456	328.24	37.661	34.01	NA	NA	2.64	174.099	171.928	102.456	328.24	-2.171	225.784	0.041	AEG36
Alb	AEG37	EP_C	139	213	123	208	2.146	0.624	1.883	1.402	16	7	14	9	221.861	87.26	156.731	35.155	33.052	28.559	33.548	36.455	2.37	221.861	87.26	156.731	35.155	NA	NA	0.013	AEG37
Alb	AEG37	RP_C	139	212	123	208	2.279	1.607	2.175	1.977	17	8	13	17	237.058	234.887	54.694	260.939	33.052	28.559	33.548	36.455	2.37	237.058	234.887	54.694	260.939	-2.171	206.245	0.052	AEG37
Alb	AEG37	RP_SN	139	212	123	208	2.539	1.544	2.006	2.109	20	9	16	18	143.705	224.032	91.601	258.768	33.052	28.559	33.548	36.455	2.37	143.705	224.032	91.601	258.768	80.327	167.167	0.041	AEG37
Alb	AEG38	EP_C	142	211	125	210	2.514	1.877	2.151	2.529	15	11	13	21	46.01	43.839	26.471	39.497	37.915	30.858	NA	NA	1.54	46.01	43.839	26.471	39.497	NA	NA	0.009	AEG38
Alb	AEG39	EP_C	139	212	124	208	NA	2.3	1.858	1.884	NA	16	17	18	NA	78.576	85.088	202.322	33.165	28.921	41.338	41.635	2.08	NA	78.576	85.088	202.322	NA	NA	0.048	AEG39
Alb	AEG39	RP_C	139	212	124	208	2.29	2.015	2.196	1.947	14	14	14	13	354.292	310.872	89.43	143.705	33.165	28.921	41.338	41.635	2.08	354.292	310.872	89.43	143.705	-43.42	54.275	0.017	AEG39
Alb	AEG39	RP_SN	139	212	124	208	2.296	2.309	2.116	1.978	16	16	18	13	286.991	202.322	87.26	121.995	33.165	28.921	41.338	41.635	2.08	286.991	202.322	87.26	121.995	-84.669	34.736	0.012	AEG39
Alb	AEG40	EP_C	142	212	126	210	2.853	2.549	2.306	2.129	24	20	18	18	67.72	30.813	67.72	15.617	NA	NA	NA	NA	2.2	67.72	30.813	67.72	15.617	NA	NA	0.016	AEG40
Alb	AEG41	EP_C	141	212	123	208	2.446	1.158	2.259	2.234	18	8	17	16	226.203	37.327	76.404	169.757	30.543	26.29	NA	NA	2.43	226.203	37.327	76.404	169.757	NA	NA	0.028	AEG41
Alb	AEG42	EP_C	139	212	123	207	1.916	1.984	2.065	1.415	13	17	16	12	145.876	93.772	48.181	61.207	37.033	30.517	44.443	42.177	2.02	145.876	93.772	48.181	61.207	NA	NA	0.007	AEG42
Alb	AEG43	EP_C	143	209	126	208	2.674	1.983	2.41	2.251	21	17	20	18	191.467	195.809	82.917	182.783	33.804	NA	43.728	41.695	1.57	191.467	195.809	82.917	182.783	NA	NA	0.006	AEG43
Alb	AEG44	EP_C	143	212	124	210	2.716	1.725	2.443	2.039	21	11	22	23	93.772	15.617	30.813	78.576	NA	29.315	41.042	44.106	1.35	93.772	15.617	30.813	78.576	NA	NA	0.012	AEG44
Alb	AEG45	EP_C	140	209	126	210	2.306	1.731	2.722	2.029	14	15	21	18	193.638	95.943	52.523	78.576	NA	NA	40.766	36.293	1.82	193.638	95.943	52.523	78.576	NA	NA	0.019	AEG45
Alb	AEG46	EP_C	142	212	125	210	2.297	2.332	2.116	2.392	16	16	19	21	102.456	-3.922	41.669	148.047	38.386	32.253	NA	NA	1.69	102.456	-3.922	41.669	148.047	NA	NA	0.015	AEG46
Alb	AEG46	RP_C	142	212	125	210	1.388	1.651	1.423	1.737	11	10	14	10	228.374	158.902	104.628	221.861	38.386	32.253	NA	NA	1.69	228.374	158.902	104.628	221.861	-69.472	117.234	0.023	AEG46
Alb	AEG46	RP_SN	142	212	125	210	1.908	1.479	2.058	2.046	16	9	19	16	208.835	230.545	80.746	156.731	38.386	32.253	NA	NA	1.69	208.835	230.545	80.746	156.731	21.71	75.985	0.016	AEG46
Alb	AEG47	EP_C	143	211	125	210	2.445	2.424	2.558	2.78	18	22	25	25	35.155	32.985	9.103	78.576	27.488	23.148	35.582	32.091	0.87	35.155	32.985	9.103	78.576	NA	NA	0.004	AEG47
Alb	AEG48	EP_C	141	212	126	210	2.387	2.301	2.364	2.469	16	19	19	22	-8.264	-16.948	-23.461	11.274	25.378	20.625	31.045	29.744	0.67	-8.264	-16.948	-23.461	11.274	NA	NA	0.039	AEG48
Alb	AEG49	EP_C	140	211	125	209	2.222	2.403	2.367	2.553	15	20	16	28	35.155	35.155	26.471	150.218	39.582	32.323	43.869	40.361	0.82	35.155	35.155	26.471	150.218	NA	NA	NA	AEG49
Alb	AEG50	EP_C	142	209	126	210	2.43	2.208	1.633	2.211	18	18	11	15	245.742	234.887	48.181	67.72	39.7	27.856	NA	NA	1.66	245.742	234.887	48.181	67.72	NA	NA	0.046	AEG50
Hai	HEG01	RP_SN	128	224	118	222	1.59	1.822	1.894	2.418	12	12	12	23	39.497	215.348	61.207	310.872	29.734	21.737	36.813	27.539	3.12	39.497	215.348	61.207	310.872	175.851	249.665	0.078	HEG1
Hai	HEG01	RP_C	128	224	118	222	1.651	2.029	1.803	2.314	14	13	12	19	48.181	193.638	43.839	224.032	29.734	21.737	36.813	27.539	3.12	48.181	193.638	43.839	224.032	145.457	180.193	0.041	HEG1
Hai	HEG01	RP_SC	128	224	NA	NA	1.705	2.076	NA	NA	13	13	NA	NA	37.327	187.125	NA	NA	29.734	21.737	NA	NA	3.12	37.327	187.125	NA	NA	NA	NA	NA	HEG1
Hai	HEG01	EP_C	128	224	118	222	1.344	1.473	1.377	0.856	9	9	8	10	56.865	82.917	115.482	184.954	29.734	21.737	36.813	27.539	3.12	56.865	82.917	115.482	184.954	NA	NA	0.019	HEG1
Hai	HEG02	EP_C	127	223	118	221	1.386	2.13	2.065	2.159	15	11	14	15	0.419	30.813	28.642	347.78	31.352	29.01	38.475	35.888	2.19	0.419	30.813	28.642	347.78	NA	NA	0.012	HEG2
Hai	HEG02	RP_C	127	223	118	221	1.304	1.7	1.73	2.03	8	9	16	12	11.274	141.534	41.669	319.556	31.352	29.01	38.475	35.888	2.19	11.274	141.534	41.669	319.556	130.26	277.888	0.01	HEG2
Hai	HEG02	RP_SC	127	223	NA	NA	1.242	1.558	NA	NA	9	9	NA	NA	-3.922	117.653	NA	NA	31.352	29.01	NA	NA	2.19	-3.922	117.653	NA	NA	NA	NA	NA	HEG2
Hai	HEG02	RP_SN	127	223	118	221	0.951	1.096	1.992	2.604	9	7	21	26	-14.778	124.166	37.327	297.846	31.352	29.01	38.475	35.888	2.19	-14.778	124.166	37.327	297.846	138.944	260.52	0.011	HEG2
Hai	HEG03	EP_C	127	223	118	221	1.095	1.356	1.363	1.831	8	10	7	11	30.813	32.985	74.233	271.794	35.763	30.408	37.232	33.695	2.19	30.813	32.985	74.233	271.794	NA	NA	0.015	HEG3
Hai	HEG03	RP_C	127	223	118	221	0.878	1.06	1.828	1.667	7	8	13	9	48.181	139.363	54.694	163.244	35.763	30.408	37.232	33.695	2.19	48.181	139.363	54.694	163.244	91.182	108.55	0.003	HEG3
Hai	HEG03	RP_SC	127	223	NA	NA	0.605	1.394	NA	NA	7	8	NA	NA	-1.752	152.389	NA	NA	35.763	30.408	NA	NA	2.19	-1.752	152.389	NA	NA	NA	NA	NA	HEG3
Hai	HEG03	RP_SN	127	223	118	221	0.704	1.525	1.64	2.351	7	13	17	23	-8.264	104.628	43.839	152.389	35.763	30.408	37.232	33.695	2.19	-8.264	104.628	43.839	152.389	112.892	108.55	0.016	HEG3
Hai	HEG06	EP_C	127	227	115	224	1.405	1.999	1.792	1.786	11	15	17	14	91.601	117.653	28.642	106.798	33.202	29.835	41.174	38.318	2.32	91.601	117.653	28.642	106.798	NA	NA	0.037	HEG6
Hai	HEG06	RP_C	127	227	116	224	1.215	1.557	1.932	2.004	9	10	12	14	32.985	135.021	43.839	245.742	33.202	29.835	41.174	38.318	2.32	32.985	135.021	43.839	245.742	102.037	201.903	0.032	HEG6
Hai	HEG06	RP_SC	127	227	NA	NA	1.624	1.504	NA	NA	9	10	NA	NA	13.446	169.757	NA	NA	33.202	29.835	NA	NA	2.32	13.446	169.757	NA	NA	NA	NA	NA	HEG6
Hai	HEG06	RP_SN	127	227	116	224	1.483	1.879	1.812	2.561	8	19	16	22	4.761	100.285	41.669	189.296	33.202	29.835	41.174	38.318	2.32	4.761	100.285	41.669	189.296	95.524	147.628	0.012	HEG6
Hai	HEG13	RP_C	128	226	116	221	0.988	1.566	1.613	2.224	8	11	12	16	121.995	226.203	108.969	310.872	31.065	26.45	36.656	18.669	1.73	121.995	226.203	108.969	310.872	104.208	201.903	0.018	HEG13
Hai	HEG13	RP_SN	128	226	116	221	1.49	1.632	1.948	2.021	11	15	17	18	95.943	295.675	113.311	243.571	31.065	26.45	36.656	18.669	1.73	95.943	295.675	113.311	243.571	199.732	130.26	0.08	HEG13
Hai	HEG13	EP_C	128	226	116	224	1.663	1.483	1.31	1.771	9	14	12	9	54.694	63.378	54.694	65.549	31.065	26.45	36.656	18.669	1.73	54.694	63.378	54.694	65.549	NA	NA	0.017	HEG13
Hai	HEG15	EP_C	126	223	117	223	1.829	1.723	1.588	2.458	15	11	16	16	13.446	52.523	9.103	152.389	28.204	21.272	36.256	28.937	1.95	13.446	52.523	9.103	152.389	NA	NA	0.006	HEG15
Hai	HEG15	RP_C	126	223	117	223	1.481	1.762	1.878	2.5	13	9	14	20	63.378	82.917	28.642	313.044	28.204	21.272	36.256	28.937	1.95	63.378	82.917	28.642	313.044	19.539	284.401	0.006	HEG15
Hai	HEG15	RP_SN	127	223	117	223	1.67	2.121	2.405	2.981	15	16	21	31	22.13	67.72	17.788	254.426	28.204	21.272	36.256	28.937	1.95	22.13	67.72	17.788	254.426	45.591	236.639	0.006	HEG15
Hai	HEG15	RP_SC	127	223	NA	NA	1.491	1.815	NA	NA	14	14	NA	NA	54.694	67.72	NA	NA	28.204	21.272	NA	NA	1.95	54.694	67.72	NA	NA	NA	NA	NA	HEG15
Hai	HEG17	EP_C	129	223	117	223	1.724	1.834	2.334	2.93	16	16	21	31	13.446	9.103	4.761	228.374	34.237	28.046	43.138	37.212	0.36	13.446	9.103	4.761	228.374	NA	NA	0.005	HEG17
Hai	HEG19	EP_C	129	223	117	223	1.955	2.742	2.164	2.687	16	25	17	25	85.088	297.846	98.114	295.675	37.446	NA	NA	NA	0.27	85.088	297.846	98.114	295.675	NA	NA	0.007	HEG19
Hai	HEG26	EP_C	128	225	116	221	1.888	1.462	1.776	2.124	13	9	12	12	59.036	52.523	28.642	171.928	28.074	24.367	36.29	26.777	2.1	59.036	52.523	28.642	171.928	NA	NA	0.01	HEG26
Hai	HEG27	EP_C	129	224	120	224	2.092	2.019	1.769	1.305	21	12	16	12	65.549	67.72	39.497	87.26	26.836	25.065	32.83	26.659	1.81	65.549	67.72	39.497	87.26	NA	NA	0.01	HEG27
Hai	HEG27	RP_C	129	NA	NA	NA	1.703	NA	NA	NA	14	NA	NA	NA	13.446	NA	NA	NA	26.836	NA	NA	NA	1.81	13.446	NA	NA	NA	NA	NA	NA	HEG27
Hai	HEG27	RP_SN	129	NA	NA	NA	1.77	NA	NA	NA	15	NA	NA	NA	9.103	NA	NA	NA	26.836	NA	NA	NA	1.81	9.103	NA	NA	NA	NA	NA	NA	HEG27
Hai	HEG34	EP_C	127	227	116	224	1.854	2.061	1.901	1.659	12	17	13	15	74.233	80.746	65.549	108.969	39.959	35.668	39.377	35.279	2.32	74.233	80.746	65.549	108.969	NA	NA	NA	HEG34
Hai	HEG37	EP_C	125	224	118	223	1.552	1.969	2.065	NA	9	14	19	NA	113.311	89.43	91.601	130.679	15.251	14.11	NA	31.428	1.39	113.311	89.43	91.601	130.679	NA	NA	0.003	HEG37
Hai	HEG40	RP_C	128	224	118	222	1.635	1.74	1.823	1.846	11	11	13	11	65.549	302.188	111.14	237.058	31.492	22.54	33.145	31.255	1.46	65.549	302.188	111.14	237.058	236.639	125.918	0.018	HEG40
Hai	HEG40	RP_SN	128	224	118	222	1.779	2.147	1.915	2.324	13	17	18	23	85.088	284.82	76.404	286.991	31.492	22.54	33.145	31.255	1.46	85.088	284.82	76.404	286.991	199.732	210.587	0.033	HEG40
Hai	HEG40	EP_C	128	224	118	222	1.179	1.75	1.717	2.142	12	11	13	15	124.166	139.363	43.839	297.846	31.492	22.54	33.145	31.255	1.46	124.166	139.363	43.839	297.846	NA	NA	0.059	HEG40
Hai	HEG41	EP_C	127	225	119	223	2.366	2.5	2.854	2.992	20	20	28	30	17.788	111.14	69.892	184.954	17.41	15.035	21.942	18.322	0.68	17.788	111.14	69.892	184.954	NA	NA	0.005	HEG41
Hai	HEG42	EP_C	129	223	117	223	2.016	2.808	2.033	2.862	16	27	25	32	37.327	48.181	4.761	208.835	39.463	33.924	42.533	39.647	0.25	37.327	48.181	4.761	208.835	NA	NA	0.013	HEG42
Hai	HEG44	EP_C	125	223	117	223	1.782	2.324	1.831	2.373	16	22	18	24	54.694	52.523	30.813	150.218	29.318	16.969	34.91	31.162	0.73	54.694	52.523	30.813	150.218	NA	NA	0.021	HEG44
Hai	HEG45	EP_C	126	224	117	223	1.179	1.891	1.636	2.252	16	17	19	31	9.103	19.959	6.932	278.307	35.316	26.261	45.51	34.314	0.91	9.103	19.959	6.932	278.307	NA	NA	0.011	HEG45
Hai	HEG47	RP_C	128	225	116	221	1.564	1.214	1.68	1.849	12	8	12	11	113.311	171.928	74.233	391.199	24.17	22.868	40.009	31.704	2.08	113.311	171.928	74.233	391.199	58.617	316.966	0.023	HEG47
Hai	HEG47	RP_SN	128	225	116	221	1.956	1.794	2.17	1.931	19	11	19	15	41.669	152.389	41.669	425.935	24.17	22.868	40.009	31.704	2.08	41.669	152.389	41.669	425.935	110.721	384.267	0.022	HEG47
Hai	HEG47	EP_C	128	225	116	221	1.792	1.524	1.847	2.07	15	11	15	15	95.943	91.601	35.155	163.244	24.17	22.868	40.009	31.704	2.08	95.943	91.601	35.155	163.244	NA	NA	0.009	HEG47
Hai	HEG48	RP_C	128	225	116	221	1.334	1.574	2.047	1.946	15	10	14	15	178.441	280.478	56.865	354.292	22.427	22.303	31.028	23.755	1.73	178.441	280.478	56.865	354.292	102.037	297.427	0.007	HEG48
Hai	HEG48	RP_SN	128	225	116	221	1.61	2.104	1.934	2.273	10	13	21	17	63.378	250.084	50.352	163.244	22.427	22.303	31.028	23.755	1.73	63.378	250.084	50.352	163.244	186.706	112.892	0.016	HEG48
Hai	HEG48	EP_C	128	225	116	221	1.854	2.22	2.169	2.253	13	13	18	16	48.181	98.114	35.155	187.125	22.427	22.303	31.028	23.755	1.73	48.181	98.114	35.155	187.125	NA	NA	0.007	HEG48
Hai	HEG49	RP_C	128	225	116	223	1.54	2.223	2.344	2.169	14	17	15	18	67.72	302.188	67.72	221.861	41.911	30.805	40.95	33.168	1.8	67.72	302.188	67.72	221.861	234.468	154.141	0.035	HEG49
Hai	HEG49	EP_C	128	225	116	223	1.974	1.985	2.135	2.302	19	12	20	16	65.549	76.404	54.694	206.664	41.911	30.805	40.95	33.168	1.8	65.549	76.404	54.694	206.664	NA	NA	0.059	HEG49
Hai	HEG49	RP_SN	128	225	116	223	2.058	2.319	2.072	2.316	19	15	18	26	43.839	237.058	69.892	208.835	41.911	30.805	40.95	33.168	1.8	43.839	237.058	69.892	208.835	193.219	138.944	0.027	HEG49
Hai	HEG50	EP_C	127	226	119	222	1.418	1.722	2.202	1.89	13	13	18	15	46.01	106.798	32.985	156.731	31.479	25.403	36.932	26.527	1.46	46.01	106.798	32.985	156.731	NA	NA	0.028	HEG50
Hai	HEG50	RP_SN	127	226	119	222	1.432	2.154	1.967	2.196	14	16	18	22	39.497	284.82	72.062	373.831	31.479	25.403	36.932	26.527	1.46	39.497	284.82	72.062	373.831	245.323	301.769	0.021	HEG50
Hai	HEG50	RP_C	127	226	119	222	1.892	2.256	2.339	2.28	14	14	19	18	102.456	306.53	37.327	341.266	31.479	25.403	36.932	26.527	1.46	102.456	306.53	37.327	341.266	204.074	303.94	0.006	HEG50
Sch	SEG01	EP_C	134	216	133	216	1.261	1.141	0.752	0.591	5	7	6	3	237.058	211.006	106.798	197.98	42.06	36.438	44.591	39.981	1.17	237.058	211.006	106.798	197.98	NA	NA	NA	SEG1
Sch	SEG02	EP_C	134	216	132	215	1.449	1.718	2.024	1.676	8	10	12	7	167.586	269.623	126.337	380.344	44.405	29.716	47.516	38.642	1.05	167.586	269.623	126.337	380.344	NA	NA	0.005	SEG2
Sch	SEG03	RP_C	135	216	133	215	0.775	0.953	0.807	1.373	5	3	4	5	295.675	221.861	317.385	213.177	33.934	26.115	42.596	NA	1.43	295.675	221.861	317.385	213.177	-73.814	-104.208	NA	SEG3
Sch	SEG03	RP_SN	135	216	133	215	0.77	0.971	1.077	1.15	10	5	8	7	369.489	302.188	252.255	206.664	33.934	26.115	42.596	NA	1.43	369.489	302.188	252.255	206.664	-67.301	-45.591	NA	SEG3
Sch	SEG04	EP_C	135	217	132	214	0.838	1.968	1.444	2.091	9	10	12	13	206.664	61.207	184.954	197.98	24.752	12.792	30.021	25.555	1.09	206.664	61.207	184.954	197.98	NA	NA	NA	SEG4
Sch	SEG05	EP_C	135	217	133	215	1.301	1.39	1.284	2.059	11	8	10	11	245.742	67.72	200.151	304.359	30.055	22.616	36.363	31.689	1.01	245.742	67.72	200.151	304.359	NA	NA	0.004	SEG5
Sch	SEG06	EP_C	135	219	130	217	1.276	1.37	0.576	1.268	9	11	9	11	39.497	87.26	15.617	148.047	20.118	11.437	23.136	15.483	1.9	39.497	87.26	15.617	148.047	NA	NA	0.028	SEG6
Sch	SEG07	EP_C	134	NA	132	215	1.264	NA	0.862	1.013	7	NA	11	3	395.542	NA	111.14	397.712	26.153	NA	30.971	25.993	1.35	395.542	NA	111.14	397.712	NA	NA	0.017	SEG7
Sch	SEG08	EP_C	133	219	132	214	1.548	1.34	2.078	1.641	8	9	14	9	317.385	100.285	171.928	128.508	20.825	16.299	28.234	24.626	1.92	317.385	100.285	171.928	128.508	NA	NA	0.029	SEG8
Sch	SEG09	EP_C	135	219	130	217	1.789	1.813	1.578	1.895	14	11	14	13	67.72	69.892	6.932	54.694	44.438	27.501	46.661	39.635	2.11	67.72	69.892	6.932	54.694	NA	NA	0.02	SEG9
Sch	SEG10	EP_C	135	217	133	215	1.439	1.955	1.714	1.229	7	11	11	11	95.943	85.088	111.14	126.337	24.177	19.868	NA	NA	0.95	95.943	85.088	111.14	126.337	NA	NA	0.004	SEG10
Sch	SEG11	EP_C	135	217	133	215	1.935	1.982	1.979	1.743	10	11	11	8	252.255	286.991	219.69	258.768	22.934	14.326	26.142	22.513	0.98	252.255	286.991	219.69	258.768	NA	NA	0.002	SEG11
Sch	SEG12	EP_C	134	216	133	216	1.589	1.642	1.136	1.358	7	7	9	5	265.282	193.638	119.824	213.177	44.3	16.253	55.298	33.987	1.17	265.282	193.638	119.824	213.177	NA	NA	NA	SEG12
Sch	SEG13	RP_C	133	216	130	216	1.779	2.278	2.573	1.756	13	15	22	14	NA	247.914	150.218	421.593	21.261	14.217	28.482	17.045	1.73	NA	247.914	150.218	421.593	NA	271.375	0.03	SEG13
Sch	SEG13	RP_SC	133	216	NA	NA	2.467	2.497	NA	NA	18	18	NA	NA	158.902	260.939	NA	NA	21.261	14.217	NA	NA	1.73	158.902	260.939	NA	NA	NA	NA	NA	SEG13
Sch	SEG13	RP_SN	133	216	130	216	2.384	2.598	2.631	2.125	18	20	21	14	132.85	247.914	145.876	441.132	21.261	14.217	28.482	17.045	1.73	132.85	247.914	145.876	441.132	115.063	295.256	0.026	SEG13
Sch	SEG14	RP_SN	134	216	132	214	0.864	1.58	1.004	1.884	6	9	13	11	37.327	145.876	108.969	313.044	37.854	21.757	50.903	36.808	1.35	37.327	145.876	108.969	313.044	108.55	204.074	0.002	SEG14
Sch	SEG14	RP_C	134	216	132	214	1.542	1.67	0.901	1.824	8	8	7	10	171.928	224.032	102.456	306.53	37.854	21.757	50.903	36.808	1.35	171.928	224.032	102.456	306.53	52.104	204.074	0.004	SEG14
Sch	SEG15	EP_C	135	217	132	214	1.415	0.294	1.436	1.763	8	5	9	10	326.069	87.26	180.612	228.374	35.198	17.73	40.663	28.658	1.17	326.069	87.26	180.612	228.374	NA	NA	0.017	SEG15
Sch	SEG16	EP_C	135	217	132	214	2.066	2.148	1.976	2.158	10	12	11	11	250.084	15.617	152.389	206.664	44.781	13.365	55.981	29.13	1.02	250.084	15.617	152.389	206.664	NA	NA	0.003	SEG16
Sch	SEG17	EP_C	135	219	132	NA	1.422	1.896	1.834	NA	13	14	15	NA	28.642	46.01	17.788	NA	12.5	14.828	NA	NA	1.75	28.642	46.01	17.788	NA	NA	NA	0.009	SEG17
Sch	SEG18	EP_C	133	217	131	214	1.856	2.336	2.363	2.059	9	16	16	17	137.192	85.088	121.995	193.638	NA	NA	26.934	NA	1.31	137.192	85.088	121.995	193.638	NA	NA	0.043	SEG18
Sch	SEG19	EP_C	136	219	132	214	2.018	1.445	2.171	1.645	10	10	12	9	280.478	143.705	206.664	202.322	27.278	17.412	NA	NA	1.63	280.478	143.705	206.664	202.322	NA	NA	0.004	SEG19
Sch	SEG20	EP_C	135	219	130	217	1.737	1.516	1.166	1.365	13	9	10	12	9.103	15.617	9.103	117.653	17.511	14.636	26.298	19.673	1.91	9.103	15.617	9.103	117.653	NA	NA	0.043	SEG20
Sch	SEG21	EP_C	135	219	130	217	1.688	1.394	1.424	1.748	13	6	11	13	26.471	17.788	9.103	54.694	22.584	17.545	31.251	18.582	2	26.471	17.788	9.103	54.694	NA	NA	0.038	SEG21
Sch	SEG22	EP_C	135	216	133	215	1.505	1.686	1.831	2.022	13	10	14	14	119.824	208.835	104.628	130.679	43.604	20.58	41.594	34.677	1.07	119.824	208.835	104.628	130.679	NA	NA	NA	SEG22
Sch	SEG23	EP_C	136	217	132	214	1.883	0.746	0.775	1.38	12	5	8	8	211.006	63.378	206.664	48.181	NA	NA	39.434	34.851	1.43	211.006	63.378	206.664	48.181	NA	NA	0.008	SEG23
Sch	SEG24	EP_C	135	217	132	215	1.624	1.469	1.226	1.673	10	9	11	11	141.534	213.177	182.783	59.036	55.843	43.307	61.051	53.397	1.01	141.534	213.177	182.783	59.036	NA	NA	0.002	SEG24
Sch	SEG25	RP_C	135	219	130	217	1.304	1.807	0.938	1.36	8	9	11	9	93.772	184.954	61.207	263.11	NA	NA	35.301	22.852	1.43	93.772	184.954	61.207	263.11	91.182	201.903	0.021	SEG25
Sch	SEG25	RP_SN	135	219	130	217	2.054	1.742	1.381	1.537	11	13	15	13	NA	217.519	43.839	224.032	NA	NA	35.301	22.852	1.43	NA	217.519	43.839	224.032	NA	180.193	0.009	SEG25
Sch	SEG26	EP_C	135	217	132	214	1.727	1.477	2.013	1.95	9	16	14	14	161.073	258.768	111.14	87.26	33.914	28.231	41.247	38.606	1.17	161.073	258.768	111.14	87.26	NA	NA	0.025	SEG26
Sch	SEG27	EP_C	136	219	130	217	0.82	1.646	1.123	1.321	6	9	8	7	67.72	67.72	108.969	145.876	21.725	NA	28.714	20.962	1.05	67.72	67.72	108.969	145.876	NA	NA	0.03	SEG27
Sch	SEG28	EP_C	135	217	132	215	1.823	1.898	1.245	2.034	8	11	7	10	191.467	171.928	82.917	250.084	NA	NA	43.205	31.921	0.58	191.467	171.928	82.917	250.084	NA	NA	0.004	SEG28
Sch	SEG29	EP_C	135	217	132	215	0.995	1.833	1.652	1.804	8	13	11	9	145.876	380.344	189.296	226.203	44.455	19.35	50.239	42.131	1.01	145.876	380.344	189.296	226.203	NA	NA	0.002	SEG29
Sch	SEG30	RP_SN	134	217	131	214	2.142	2.058	2.548	2.186	17	11	25	21	132.85	232.716	145.876	367.318	20.54	13.902	29.636	18.897	1.2	132.85	232.716	145.876	367.318	99.866	221.442	0.014	SEG30
Sch	SEG30	RP_C	134	217	131	214	2.124	1.747	2.057	2.158	16	7	18	15	167.586	247.914	128.508	254.426	20.54	13.902	29.636	18.897	1.2	167.586	247.914	128.508	254.426	80.327	125.918	NA	SEG30
Sch	SEG31	RP_C	134	217	131	214	1.549	1.993	2.051	2.094	11	13	16	14	135.021	197.98	89.43	341.266	26.866	15.964	32.156	21.729	1.2	135.021	197.98	89.43	341.266	62.959	251.836	NA	SEG31
Sch	SEG31	RP_SN	134	217	131	214	1.62	2.208	2.249	2.328	10	18	17	23	80.746	135.021	80.746	302.188	26.866	15.964	32.156	21.729	1.2	80.746	135.021	80.746	302.188	54.275	221.442	NA	SEG31
Sch	SEG32	RP_SN	134	217	131	214	1.502	2.089	2.059	2.273	16	15	15	20	102.456	174.099	93.772	406.396	16.45	10.167	NA	NA	1.2	102.456	174.099	93.772	406.396	71.643	312.624	0.027	SEG32
Sch	SEG32	RP_C	134	217	131	214	1.997	2.068	2.254	2.177	14	12	15	17	148.047	221.861	91.601	384.686	16.45	10.167	NA	NA	1.2	148.047	221.861	91.601	384.686	73.814	293.085	0.027	SEG32
Sch	SEG33	EP_C	132	216	NA	215	2.041	1.542	NA	2.014	16	10	NA	14	28.642	15.617	NA	48.181	27.851	21.634	35.016	26.92	1.72	28.642	15.617	NA	48.181	NA	NA	NA	SEG33
Sch	SEG33	RP_C	132	216	NA	216	1.889	1.988	NA	2.259	12	11	NA	15	93.772	80.746	NA	395.542	27.851	21.634	35.016	26.92	1.72	93.772	80.746	NA	395.542	-13.026	NA	0.003	SEG33
Sch	SEG33	RP_SN	132	216	NA	216	2.103	2.196	NA	2.552	13	14	NA	20	41.669	163.244	NA	371.66	27.851	21.634	35.016	26.92	1.72	41.669	163.244	NA	371.66	121.576	NA	NA	SEG33
Sch	SEG34	EP_C	134	218	130	216	1.869	2.428	2.164	2.197	13	17	15	14	17.788	76.404	9.103	95.943	23.52	19.439	33.269	22.763	1.49	17.788	76.404	9.103	95.943	NA	NA	NA	SEG34
Sch	SEG35	RP_C	134	218	NA	216	1.38	1.469	NA	1.919	9	6	NA	12	95.943	191.467	NA	276.136	21.349	18.441	29.627	NA	1.81	95.943	191.467	NA	276.136	95.524	NA	NA	SEG35
Sch	SEG35	RP_SN	134	218	NA	216	1.505	1.823	NA	2.267	12	13	NA	20	128.508	132.85	NA	321.727	21.349	18.441	29.627	NA	1.81	128.508	132.85	NA	321.727	4.342	NA	NA	SEG35
Sch	SEG36	RP_C	132	218	130	216	1.664	2.262	2.574	2.307	9	16	18	17	74.233	169.757	89.43	358.634	24.787	17.141	32.971	22.318	1.58	74.233	169.757	89.43	358.634	95.524	269.204	0.017	SEG36
Sch	SEG36	RP_SN	132	218	130	216	1.735	2.392	2.745	2.481	13	20	23	19	143.705	217.519	171.928	258.768	24.787	17.141	32.971	22.318	1.58	143.705	217.519	171.928	258.768	73.814	86.84	0.032	SEG36
Sch	SEG36	EP_C	132	218	NA	216	2.206	2.306	NA	2.314	14	15	NA	14	-16.948	89.43	NA	67.72	24.787	17.141	32.971	22.318	1.58	-16.948	89.43	NA	67.72	NA	NA	0.007	SEG36
Sch	SEG37	EP_C	133	217	131	214	1.362	1.801	2.034	1.896	12	10	14	13	NA	24.3	95.943	126.337	12.927	8.379	16.274	11.449	1.38	NA	24.3	95.943	126.337	NA	NA	0.05	SEG37
Sch	SEG38	RP_SN	135	219	130	217	1.841	2.331	2.177	2.436	11	18	20	19	43.839	206.664	56.865	339.095	11.936	8.336	16.297	11.724	2.61	43.839	206.664	56.865	339.095	162.825	282.23	0.021	SEG38
Sch	SEG38	RP_C	135	219	130	217	2.092	1.882	1.624	2.173	13	12	16	13	15.617	82.917	72.062	308.701	11.936	8.336	16.297	11.724	2.61	15.617	82.917	72.062	308.701	67.301	236.639	0.038	SEG38
Sch	SEG38	EP_C	136	219	130	217	2.117	1.877	1.977	2.318	12	14	17	18	-16.948	-10.435	-3.922	87.26	11.936	8.336	16.297	11.724	2.61	-16.948	-10.435	-3.922	87.26	NA	NA	0.057	SEG38
Sch	SEG39	EP_C	132	216	130	216	2.01	1.934	2.118	2.079	12	11	16	15	59.036	0.419	48.181	87.26	NA	NA	34.854	25.851	1.22	59.036	0.419	48.181	87.26	NA	NA	0.015	SEG39
Sch	SEG40	EP_C	134	217	131	214	1.329	1.615	2.278	1.564	10	7	15	10	156.731	59.036	95.943	56.865	20.436	13.446	23.969	19.03	0.86	156.731	59.036	95.943	56.865	NA	NA	0.018	SEG40
Sch	SEG41	EP_C	133	217	131	214	1.284	1.53	1.792	1.811	9	6	11	9	360.805	78.576	219.69	139.363	16.771	10.742	21.384	14.4	1.69	360.805	78.576	219.69	139.363	NA	NA	0.052	SEG41
Sch	SEG42	RP_SC	133	218	NA	NA	1.516	1.263	NA	NA	11	11	NA	NA	239.229	245.742	NA	NA	17.54	15.956	NA	NA	2.57	239.229	245.742	NA	NA	NA	NA	NA	SEG42
Sch	SEG42	RP_SN	133	218	131	215	2.011	1.921	2.346	2.503	16	20	21	22	130.679	308.701	245.742	286.991	17.54	15.956	26.048	18.379	2.57	130.679	308.701	245.742	286.991	178.022	41.249	0.02	SEG42
Sch	SEG42	RP_C	133	218	131	215	1.985	2.034	2.347	1.994	13	13	16	10	202.322	319.556	278.307	234.887	17.54	15.956	26.048	18.379	2.57	202.322	319.556	278.307	234.887	117.234	-43.42	0.043	SEG42
Sch	SEG43	RP_SC	133	220	NA	NA	1.581	1.124	NA	NA	6	7	NA	NA	108.969	319.556	NA	NA	23.171	16.098	NA	NA	1.85	108.969	319.556	NA	NA	NA	NA	NA	SEG43
Sch	SEG43	RP_SN	133	220	131	215	1.966	2.007	2.16	2.156	12	22	18	16	135.021	352.121	237.058	245.742	23.171	16.098	NA	NA	1.85	135.021	352.121	237.058	245.742	217.1	8.684	0.048	SEG43
Sch	SEG43	RP_C	133	220	131	215	1.761	1.045	1.432	1.608	9	4	11	7	82.917	247.914	241.4	362.976	23.171	16.098	NA	NA	1.85	82.917	247.914	241.4	362.976	164.996	121.576	0.064	SEG43
Sch	SEG44	RP_C	134	218	131	215	1.74	2.05	2.532	2.486	13	11	17	16	184.954	349.95	187.125	360.805	19.517	16.091	28.395	21.252	1.75	184.954	349.95	187.125	360.805	164.996	173.68	0.026	SEG44
Sch	SEG44	RP_SC	134	218	NA	NA	2.137	1.966	NA	NA	16	15	NA	NA	87.26	300.018	NA	NA	19.517	16.091	NA	NA	1.75	87.26	300.018	NA	NA	NA	NA	NA	SEG44
Sch	SEG44	RP_SN	134	218	131	215	1.789	2.072	2.259	2.282	14	16	24	19	104.628	297.846	108.969	376.002	19.517	16.091	28.395	21.252	1.75	104.628	297.846	108.969	376.002	193.219	267.033	0.037	SEG44
Sch	SEG45	EP_C	134	218	NA	215	2.11	2.114	NA	2.02	13	15	NA	13	NA	72.062	NA	317.385	12.004	10.628	18.422	13.144	1.12	NA	72.062	NA	317.385	NA	NA	NA	SEG45
Sch	SEG46	EP_C	132	218	130	216	1.027	0.895	1.685	1.679	9	6	10	11	6.932	6.932	-14.778	74.233	20.369	15.348	28.486	20.524	2.2	6.932	6.932	-14.778	74.233	NA	NA	0.024	SEG46
Sch	SEG47	EP_C	134	218	130	216	1.834	2.525	2.698	2.264	10	19	20	17	106.798	72.062	43.839	213.177	23.758	19.932	30.863	23.899	1.62	106.798	72.062	43.839	213.177	NA	NA	0.058	SEG47
Sch	SEG48	EP_C	135	219	130	217	1.721	1.921	2.063	2.119	13	12	23	17	15.617	-3.922	4.761	35.155	24.412	12.947	23.589	NA	2.39	15.617	-3.922	4.761	35.155	NA	NA	0.05	SEG48
Sch	SEG49	EP_C	134	218	132	216	1.967	2.202	2.658	2.18	18	14	23	20	139.363	56.865	48.181	232.716	19.384	15.542	NA	NA	1.51	139.363	56.865	48.181	232.716	NA	NA	0.025	SEG49
Sch	SEG50	EP_C	136	219	132	214	2.25	2.104	2.025	2.127	16	12	20	15	78.576	41.669	65.549	267.452	13.532	7.837	NA	NA	1.28	78.576	41.669	65.549	267.452	NA	NA	0.031	SEG50
Sch	SEG50	RP_C	136	219	132	214	2.056	1.774	2.325	2.436	17	12	20	19	65.549	180.612	78.576	330.412	13.532	7.837	NA	NA	1.28	65.549	180.612	78.576	330.412	115.063	251.836	0.004	SEG50
Sch	SEG50	RP_SN	136	219	132	214	2.168	2.155	2.311	2.362	16	12	20	19	56.865	100.285	93.772	334.753	13.532	7.837	NA	NA	1.28	56.865	100.285	93.772	334.753	43.42	240.981	0.043	SEG50
Sch	SEG03	EP_C	NA	216	133	215	NA	0.818	1.265	0.952	NA	4	5	4	NA	369.489	263.11	291.333	NA	26.115	42.596	NA	1.43	NA	369.489	263.11	291.333	NA	NA	NA	SEG3
Sch	SEG13	EP_C	NA	216	132	216	NA	2.267	2.307	2.224	NA	16	14	17	NA	-6.093	61.207	187.125	NA	14.217	28.482	17.045	1.73	NA	-6.093	61.207	187.125	NA	NA	0.013	SEG13
Sch	SEG14	EP_C	NA	216	132	214	NA	1.561	1.626	1.646	NA	9	11	8	NA	76.404	117.653	152.389	NA	21.757	50.903	36.808	1.35	NA	76.404	117.653	152.389	NA	NA	0.005	SEG14
Sch	SEG25	EP_C	NA	219	130	217	NA	1.033	1.282	1.453	NA	8	12	10	NA	37.327	39.497	202.322	NA	NA	35.301	22.852	1.43	NA	37.327	39.497	202.322	NA	NA	0.008	SEG25
Sch	SEG30	EP_C	NA	217	131	214	NA	1.525	1.923	1.747	NA	7	13	11	NA	124.166	98.114	161.073	NA	13.902	29.636	18.897	1.2	NA	124.166	98.114	161.073	NA	NA	0.051	SEG30
Sch	SEG31	EP_C	NA	217	131	214	NA	1.999	1.872	2.206	NA	13	13	17	NA	113.311	93.772	145.876	NA	15.964	32.156	21.729	1.2	NA	113.311	93.772	145.876	NA	NA	NA	SEG31
Sch	SEG32	EP_C	NA	217	131	214	NA	2.033	2.264	2.409	NA	12	14	16	NA	158.902	130.679	258.768	NA	10.167	NA	NA	1.2	NA	158.902	130.679	258.768	NA	NA	0.014	SEG32
Sch	SEG35	EP_C	NA	218	NA	216	NA	1.647	NA	1.871	NA	9	NA	12	NA	56.865	NA	85.088	NA	18.441	29.627	NA	1.81	NA	56.865	NA	85.088	NA	NA	NA	SEG35
Sch	SEG42	EP_C	NA	218	131	215	NA	2.326	2.422	1.83	NA	15	18	12	NA	93.772	111.14	74.233	NA	15.956	26.048	18.379	2.57	NA	93.772	111.14	74.233	NA	NA	0.072	SEG42
Sch	SEG43	EP_C	NA	220	131	215	NA	1.389	1.651	1.826	NA	9	14	9	NA	19.959	52.523	306.53	NA	16.098	NA	NA	1.85	NA	19.959	52.523	306.53	NA	NA	0.051	SEG43
Sch	SEG44	EP_C	NA	218	131	215	NA	1.788	2.232	2.191	NA	14	19	15	NA	67.72	61.207	393.37	NA	16.091	28.395	21.252	1.75	NA	67.72	61.207	393.37	NA	NA	0.053	SEG44
Hai	HEG04	EP_C	NA	224	119	224	NA	1.251	1.216	0.762	NA	5	6	7	NA	117.653	113.311	132.85	NA	27.597	41.5	34.389	1.81	NA	117.653	113.311	132.85	NA	NA	0.009	HEG4
Hai	HEG05	EP_C	NA	226	119	221	NA	2.132	1.954	2.313	NA	17	17	19	NA	85.088	4.761	137.192	NA	13.692	38.331	NA	2.2	NA	85.088	4.761	137.192	NA	NA	0.005	HEG5
Hai	HEG07	EP_C	NA	225	119	222	NA	1.874	2.108	1.525	NA	8	15	8	NA	65.549	59.036	72.062	NA	NA	30.955	17.892	3.31	NA	65.549	59.036	72.062	NA	NA	0.012	HEG7
Hai	HEG07	RP_C	NA	225	119	222	NA	1.553	2.54	1.889	NA	6	21	10	NA	37.327	43.839	358.634	NA	NA	30.955	17.892	3.31	NA	37.327	43.839	358.634	NA	314.795	0.026	HEG7
Hai	HEG07	RP_SN	NA	225	119	222	NA	2.058	2.558	1.879	NA	11	19	14	NA	28.642	50.352	276.136	NA	NA	30.955	17.892	3.31	NA	28.642	50.352	276.136	NA	225.784	0.017	HEG7
Hai	HEG08	EP_C	NA	227	119	222	NA	1.256	2.163	2.336	NA	14	20	17	NA	-3.922	22.13	252.255	NA	27.901	39.289	35.271	2.68	NA	-3.922	22.13	252.255	NA	NA	0.008	HEG8
Hai	HEG09	EP_C	NA	225	119	223	NA	2.8	2.492	2.822	NA	33	29	33	NA	232.716	24.3	291.333	NA	26.641	35.989	32.951	0.68	NA	232.716	24.3	291.333	NA	NA	0.009	HEG9
Hai	HEG10	EP_C	NA	226	119	221	NA	1.459	1.606	2.39	NA	11	12	15	NA	78.576	50.352	200.151	NA	15.468	44.684	22.057	1.48	NA	78.576	50.352	200.151	NA	NA	0.009	HEG10
Hai	HEG10	RP_C	NA	226	119	221	NA	1.507	1.692	1.86	NA	10	10	13	NA	219.69	98.114	556.195	NA	15.468	44.684	22.057	1.48	NA	219.69	98.114	556.195	NA	458.081	0.009	HEG10
Hai	HEG10	RP_SN	NA	226	119	221	NA	1.815	1.857	1.754	NA	17	17	12	NA	195.809	61.207	276.136	NA	15.468	44.684	22.057	1.48	NA	195.809	61.207	276.136	NA	214.929	0.027	HEG10
Hai	HEG11	EP_C	NA	226	119	221	NA	2.188	2.129	2.621	NA	19	22	25	NA	82.917	43.839	113.311	NA	24.62	39.728	25.612	1.6	NA	82.917	43.839	113.311	NA	NA	0.023	HEG11
Hai	HEG11	RP_C	NA	226	119	221	NA	2.319	1.497	2.48	NA	15	7	19	NA	189.296	43.839	286.991	NA	24.62	39.728	25.612	1.6	NA	189.296	43.839	286.991	NA	243.152	0.027	HEG11
Hai	HEG11	RP_SN	NA	226	119	221	NA	2.159	2.369	2.269	NA	16	17	20	NA	193.638	19.959	273.965	NA	24.62	39.728	25.612	1.6	NA	193.638	19.959	273.965	NA	254.007	0.028	HEG11
Hai	HEG14	EP_C	NA	226	117	222	NA	2.15	2.177	2.05	NA	16	19	17	NA	85.088	41.669	206.664	NA	25.034	36.152	26.263	2.22	NA	85.088	41.669	206.664	NA	NA	0.004	HEG14
Hai	HEG14	RP_C	NA	226	117	222	NA	1.933	2.048	1.897	NA	13	17	13	NA	191.467	41.669	184.954	NA	25.034	36.152	26.263	2.22	NA	191.467	41.669	184.954	NA	143.286	0.017	HEG14
Hai	HEG14	RP_SN	NA	226	117	222	NA	2.162	1.958	2.309	NA	23	20	21	NA	158.902	26.471	245.742	NA	25.034	36.152	26.263	2.22	NA	158.902	26.471	245.742	NA	219.271	0.006	HEG14
Hai	HEG14	RP_SC	NA	226	NA	NA	NA	1.923	NA	NA	NA	13	NA	NA	NA	158.902	NA	NA	NA	25.034	NA	NA	2.22	NA	158.902	NA	NA	NA	NA	NA	HEG14
Hai	HEG16	EP_C	NA	224	117	223	NA	2.846	2.122	2.747	NA	23	19	29	NA	76.404	30.813	115.482	NA	27.308	41.5	33.474	1.2	NA	76.404	30.813	115.482	NA	NA	0.001	HEG16
Hai	HEG18	EP_C	NA	226	110	223	NA	0.897	1.374	1.689	NA	10	15	15	NA	39.497	-10.435	91.601	NA	22.238	36.646	25.937	0.53	NA	39.497	-10.435	91.601	NA	NA	0.004	HEG18
Hai	HEG20	EP_C	NA	225	119	223	NA	2.572	2.235	3.09	NA	26	22	28	NA	37.327	43.839	278.307	NA	30.856	42.293	30.657	0.68	NA	37.327	43.839	278.307	NA	NA	0.013	HEG20
Hai	HEG21	EP_C	NA	224	120	224	NA	2.124	2.398	2.064	NA	16	24	15	NA	91.601	69.892	32.985	NA	25.512	36.415	32.16	0.77	NA	91.601	69.892	32.985	NA	NA	0.02	HEG21
Hai	HEG22	EP_C	NA	224	118	222	NA	2.029	2.054	1.848	NA	13	11	13	NA	89.43	87.26	319.556	NA	18.515	37.693	32.04	1.36	NA	89.43	87.26	319.556	NA	NA	0.016	HEG22
Hai	HEG23	EP_C	NA	225	119	222	NA	2.008	1.963	2.555	NA	17	19	23	NA	50.352	15.617	158.902	NA	25.036	34.066	32.355	1.39	NA	50.352	15.617	158.902	NA	NA	NA	HEG23
Hai	HEG24	EP_C	NA	225	119	222	NA	1.718	2.157	2.358	NA	13	19	21	NA	93.772	22.13	106.798	NA	27.59	39.69	33.694	1.15	NA	93.772	22.13	106.798	NA	NA	0.01	HEG24
Hai	HEG25	EP_C	NA	224	118	222	NA	1.838	2.216	2.304	NA	9	24	22	NA	46.01	87.26	67.72	NA	16.17	35.014	23.997	1.29	NA	46.01	87.26	67.72	NA	NA	0.004	HEG25
Hai	HEG28	EP_C	NA	226	120	223	NA	1.873	2.199	1.565	NA	16	20	19	NA	111.14	32.985	132.85	NA	26.948	NA	NA	1.8	NA	111.14	32.985	132.85	NA	NA	0.002	HEG28
Hai	HEG29	EP_C	NA	226	120	223	NA	1.611	2.033	1.35	NA	17	14	15	NA	91.601	46.01	61.207	NA	34.189	40.19	37.552	1.73	NA	91.601	46.01	61.207	NA	NA	0.003	HEG29
Hai	HEG30	EP_C	NA	225	120	223	NA	1.976	1.879	1.453	NA	14	16	12	NA	89.43	35.155	80.746	NA	23.612	40.204	31.226	2.08	NA	89.43	35.155	80.746	NA	NA	0.004	HEG30
Hai	HEG31	EP_C	NA	225	119	223	NA	1.98	2.126	2.085	NA	22	20	22	NA	43.839	30.813	137.192	NA	NA	38.791	NA	1.48	NA	43.839	30.813	137.192	NA	NA	0.006	HEG31
Hai	HEG32	EP_C	NA	224	117	224	NA	2.153	2.257	2.099	NA	11	14	14	NA	108.969	30.813	247.914	NA	22.125	31.212	21.614	2.01	NA	108.969	30.813	247.914	NA	NA	0.043	HEG32
Hai	HEG33	EP_C	NA	224	119	224	NA	2.028	1.631	1.323	NA	10	12	9	NA	141.534	137.192	130.679	NA	21.543	34.219	30.695	2.06	NA	141.534	137.192	130.679	NA	NA	0.088	HEG33
Hai	HEG35	EP_C	NA	227	119	223	NA	1.651	1.681	1.362	NA	10	11	9	NA	15.617	124.166	102.456	NA	24.251	33.059	26.751	2.95	NA	15.617	124.166	102.456	NA	NA	0.06	HEG35
Hai	HEG38	EP_C	NA	225	119	222	NA	1.511	2.273	2.516	NA	15	20	26	NA	89.43	72.062	176.27	NA	23.305	31.861	30.915	1.41	NA	89.43	72.062	176.27	NA	NA	0.009	HEG38
Hai	HEG39	EP_C	NA	225	119	222	NA	1.722	2.36	2.427	NA	14	20	19	NA	50.352	41.669	200.151	NA	28.518	40.591	35.573	1.22	NA	50.352	41.669	200.151	NA	NA	0.025	HEG39
Hai	HEG43	EP_C	NA	226	117	222	NA	1.253	2.148	2.892	NA	14	23	31	NA	17.788	26.471	245.742	NA	29.988	39.121	32.305	0.58	NA	17.788	26.471	245.742	NA	NA	0.013	HEG43
Hai	HEG46	EP_C	NA	224	120	224	NA	1.946	1.844	1.48	NA	14	17	13	NA	74.233	35.155	61.207	NA	23.719	34.594	29.082	0.88	NA	74.233	35.155	61.207	NA	NA	NA	HEG46
Hai	HEG12	EP_C	NA	NA	117	224	NA	NA	2.099	1.75	NA	NA	17	11	NA	NA	26.471	128.508	NA	NA	39.375	18.898	2.84	NA	NA	26.471	128.508	NA	NA	0.003	HEG12
Hai	HEG36	EP_C	NA	NA	118	NA	NA	NA	2.063	NA	NA	NA	19	NA	NA	NA	9.103	NA	NA	NA	38.616	NA	1.4	NA	NA	9.103	NA	NA	NA	0.004	HEG36
